# Supplementary material for: (Re)defining urban villages and their potential in sustaining local authenticity: A case study of Da Lat, Viet Nam
Source: PLoS One. 2026 Apr 3;21(4):e0345741. doi: 10.1371/journal.pone.0345741 (PMC13048443; doi:10.1371/journal.pone.0345741)
Supplement: S1 Data — (CSV) [file pone.0345741.s001.csv]

ID_new	Description_EN
K_BT_04	Contributing to the conservation and development of handicrafts
K_C_01	Mixed use is preferred; integrate residential, service, business, entertainment, living, etc. functions to the maximum extent possible
K_C_010	Social housing program development
K_C_011	Agricultural production - high technology in the direction of green and sustainable growth.
K_C_012	Developing an agritourism model
K_C_013	Producing goods in appropriate ways, linking production establishments and households in the village according to the new cooperative model or modern collective economic form
K_C_02	Provide good employment opportunities, through a good mix of uses
K_C_03	Mixed-use preference is practiced in both residential, street, and building areas
K_C_04	The necessity of gathering land funds for urban village development
K_C_05	Local residents enjoy economic benefits from the increase in land value after urban village planning
K_C_06	Aiming for an ideal ratio of 1:1 between employment and working-age residents, and at the same time creating convenience for individuals who choose to work from home
K_C_07	On-the-spot trading of goods and services towards enhancing local economic development networks
K_C_08	Interested in integrating economic development and welfare policies
K_C_09	It is necessary to create a comprehensive economic development environment, diversify market options
K_EX_1	It is necessary to develop criteria for the development of resort services
K_EX_10	Take advantage of public open spaces and pedestrian transportation to host night markets, flower exhibitions, or outdoor cultural events, combining agricultural product sales and tourism experiences
K_EX_11	Depending on the specific conditions of the region, it is necessary to have economically emphasized targets to show the characteristics and goals of striving
K_EX_2	It is necessary to develop criteria for land use planning
K_EX_3	It is necessary to choose an industry characteristic that suits the residents of the area
K_EX_4	It is necessary to have policies on taxes and real estate prices
K_EX_5	It is necessary to have policies on investment and investment benefits
K_EX_6	The development strategy of the agricultural sector shapes the main economic structure of urban villages, affecting the spatial distribution, production models and livelihoods of residents
K_EX_7	Developing types of garden tourism and agricultural tourism
K_EX_8	Integrating the circular economy model into high-tech agricultural production and waste management, turning agricultural by-products into organic fertilizers or raw materials for auxiliary industries
K_EX_9	Building a "green" brand for agricultural products (flowers, vegetables, coffee) and agritourism, associated with sustainability standards such as no chemicals, water saving and renewable energy
K_ViC_010	Over time, the density and land use value of urban villages are increasing, increasing job opportunities for migrants
K_ViC_012	Due to the process of urbanization, urban villages suffer from reduced agricultural land and agricultural activities, and have to adjust to new types of economic activities
K_ViC_013	Some urban villages have integrated innovative elements and innovative industries into the development
K_ViC_017	Have business initiatives based on tourism activities
K_ViC_018	With the advantage of low cost of living and labor, urban villages are rapidly transforming their development models in the process of urbanization
K_ViC_021	Mixed income of residents combined from agricultural and non-agricultural economic activities
K_ViC_022	Urban villages have been supporting urban livability and sustainable livelihoods for low-income communities
K_ViC_025	The increase in construction density in urban villages reflects the demand for housing among migrants.
K_ViC_026	The economic growth of urban villages is influenced by spontaneous economic activities
K_ViC_06	Villagers and migrant workers have created a mutually beneficial economic partnership
K_ViC_09	Urban villages with an agricultural past
K_ViC_TN_01	A small number of villages with conditions to provide tourism services also only stop at the level of small investment in works to serve tourists, sell souvenirs, organize simple-scale cultural performances
K_ViC_TN_02	The situation of cutting land to sell to Kinh people has become popular
M_B_02	In semi-mountainous areas, villages are built in low-lying places, near water sources, surrounded by hills and mountains.
M_B_05	The village road is winding and winding into villages and hamlets. Both sides of the road are residential villages for housing
M_B_06	In the village, each house has a wall or fence separating one piece of land from the other.
M_BT_010	Village identification factor: village road. From the main road enters, through the village gate, goes all the way through the village to the end gate of the village. This road does not have to go straight to one circuit but splits into many branches, entering villages, communal houses, wells, etc.
M_BT_016	Village identification factor: village communal house. Every village has a communal house, sometimes each village/hamlet has its own communal house.
M_BT_017	The communal house was erected to worship the Citadel.
M_BT_018	The communal house is the center of community activities of the village.
M_BT_023	A village/village may consist of many hamlets.
M_BT_024	Villagers build houses on both sides of the road.
M_BT_03	The communal house is a cultural center
M_BT_04	The village communal house is the center in terms of spirituality and religion
M_BT_05	The village communal house is the center of affection
M_C_01	Have a suitable size or a sufficiently large population
M_C_010	Focus on forms of open space
M_C_011	Connected street network
M_C_012	Pay attention to traffic conditioning
M_C_013	Locality is the basis for establishing a typical architectural style
M_C_014	Pay attention to urban design elements such as accent architecture, street corners, building lines, identicality, visual impression, and envelopment
M_C_015	Multifunctional integration in neighborhoods, blocks, streets and in individual buildings, and also urban villages as a whole
M_C_016	Transparency, pedestrian-friendly, limiting dead ends
M_C_017	Buildings and spaces can change and adapt over time
M_C_018	Bring life to the buildings and the spaces in front of them
M_C_019	Diverse architecture and a sustainable urban form
M_C_02	Have the right density for the arrangement of public transportation and other services
M_C_021	High standards of urban design
M_C_022	Focus on accessibility to public open space and green space
M_C_023	Showing tradition and local characteristics in the spatial structure of urban villages
M_C_024	High-quality and connected public spaces
M_C_025	Connect with neighboring municipalities with an optimal public transport system
M_C_026	Strengthening connections within and between urban villages, as well as with urban centers
M_C_027	Build on existing migration models, upgrade and restore existing migration connections
M_C_028	Planned according to the scale and rhythm of people's lives
M_C_029	Turn travel into a rewarding experience, not just a means of getting to your destination
M_C_03	Urban villages with a population of 3000 − 5000 people or more and (or) an area of about 40 hectares or more
M_C_030	Ensure feasible and quality public transportation, reduce the need for personal cars
M_C_031	Encourage walking and cycling by providing good routes and facilities, and creating shared spaces that are equitable for all users
M_C_032	Respecting and promoting the unique nature of each place in the village and accepting inconsistencies with national standards
M_C_033	Ensure a balance between the movement space and the space for social exchange and interaction.
M_C_034	Establish important node points in public realms, such as shops, bus stops, train stations, and parks.
M_C_035	Promote the social role of the street and preserve local identity.
M_C_036	Integrate the management and maintenance of public open spaces, including school playgrounds.
M_C_037	Recognizing that the boundaries between public and private spaces will become more flexible in the future
M_C_038	Ensuring security and raising awareness of always respecting the law in the community
M_C_039	The new building must be able to adapt to modern lifestyles.
M_C_04	The scope of the urban village includes the adjacent land area to optimize operability and self-sufficiency
M_C_040	Children's safety and mobility are central to planning and design
M_C_041	Values connection and positive, joyful emotions.
M_C_042	Respect the value of schools and kindergartens as a local utility.
M_C_043	Interspersed between urban areas are areas of high-tech agricultural production space development combined with residential areas - that is "Urban Villages", with a quality of life not inferior to the quality of life in urban areas, developed according to green and sustainable criteria – called "Green Urban Villages"
M_C_044	"Green urban village" has a population of 10000 - 15000 people and an area of 150 - 200 hectares
M_C_045	Land use structure: Agricultural production land is about 70%; the area of residential land and public works is about 30% of the planned land area. In which, public green land is at least 50%
M_C_046	Encourage houses that are detached houses (sloped roofs) and garden houses; maximum height of 03 floors; the construction density in each land lot is from 30 to 40%. Apply green building solutions and apply new building materials, step by step according to the appropriate roadmap for renovation and embellishment works.
M_C_047	Public architecture (depending on the scale of the planning solution): requirements for the nature and form of architecture in accordance with the model of "Green Urban Village"
M_C_048	The technical infrastructure system ensures investment, connection and synchronous operation according to investment phases, in which technical infrastructure is invested with environmentally friendly equipment and technology lines.
M_C_049	The social infrastructure system encourages green lifestyles and sustainable consumption. Apply planning and design standards for urban areas to non-agricultural areas.
M_C_05	There is a central square
M_C_050	Collecting and recycling domestic wastes; Energy Saving
M_C_051	Encourage the use of natural energy and renewable energy such as solar energy and wind energy.
M_C_052	Green environment (artificial or natural) is close and environmentally friendly; Addressing the relationship between conservation and development
M_C_053	Targets need to be addressed and broader environmental concerns
M_C_06	Suitable area so everything is within walking distance
M_C_07	Achieve "decentralized centralization", whereby everyone can walk or cycle to a place with a high-quality public transport connection, thereby accessing higher-level services
M_C_08	Walkable and pedestrian-friendly environment
M_C_09	There is an elementary school
M_EX_1	Investing in the construction of transport infrastructure facilities such as parking lots
M_EX_10	Renewable Energy Applications
M_EX_11	Improving microclimate, designing green spaces, lakes and natural ventilation systems to create a cool, fresh living environment
M_EX_12	Conservation and development of urban forests, maintenance of green areas in urban villages
M_EX_13	Limitations in environmental pollution treatment need to be overcome
M_EX_14	The green space planning of urban villages prioritizes the use of indigenous tree species (such as Da Lat pine) and agricultural green areas (flowers, vegetables) to optimize carbon absorption and microclimate regulation
M_EX_15	Integrate ecological drainage systems, including conditioning lakes, drainage canals for planting aquatic plants, and artificial wetlands, to reduce the load on urban drainage systems and treat natural stormwater. Flow design according to the steep hilly terrain of Da Lat to minimize soil erosion and protect the topographic structure
M_EX_16	Develop a multi-storey green space network with walking and cycling routes connecting residential areas, agricultural production areas and natural forests, forming a sustainable ecological corridor
M_EX_17	Strengthening climate change adaptation, designing surface water infiltration systems to minimize the risk of inundation and landslides
M_EX_18	Control the rate of concreting, limit the construction of embankments that lose the natural landscape of urban villages, encourage the use of sustainable technical solutions to protect the terrain
M_EX_19	Planning the project according to the criteria of green architecture, ensuring the use of environmentally friendly materials, saving energy and making the most of natural conditions
M_EX_2	Currently, residents often have houses in the garden
M_EX_20	Maintain and preserve natural landscapes, preserve natural terrain to ensure harmony between the built environment and the indigenous ecosystem
M_EX_21	Planning and investment in the development of transport infrastructure, including a reasonable parking system
M_EX_22	To assess the impact of the greenhouse model in urban agricultural production, consider solutions to limit the impact on the microclimate and the general landscape
M_EX_23	Built according to green standards
M_EX_3	Planning the village center in the direction of fully integrating urban utilities
M_EX_4	Develop a nightlife service system to meet the needs of residents and attract tourists
M_EX_5	Further research is needed on the spatial model of residential areas, especially the type of housing combined with gardens (small gardens, flower gardens, etc.)
M_EX_6	Agricultural production areas need to be intensively studied, arranged into separate areas, separated from residential areas to protect the quality of the living environment.
M_EX_7	The village center should be oriented to develop as a multi-functional space, integrating commercial services, agricultural product concentration areas, accommodation areas and community activities
M_EX_8	Supplementing planning criteria related to health and technology, ensuring the health infrastructure system and applying technology to production and services
M_EX_9	Environmental management strategies should include effective waste and wastewater treatment solutions
M_ViC_01	It is a village that is surrounded by a city or metropolis, but retains the distinct social and morphological characteristics of rural settlements
M_ViC_013	Villages in the suburbs or villages in the city center that are in the process of rapid urbanization
M_ViC_014	Urban villages are surrounded by new urban areas, industrial parks, or areas that develop new urban functions such as cultural centers, commercial services, entertainment, etc.
M_ViC_017	Narrow roads are developed based on the village road system
M_ViC_018	Most urban villages still retain the core values of helping to connect the community through religious works, community spaces in villages such as communal houses, pagodas, temples, village ponds, markets, etc.
M_ViC_019	There are narrow roads/alleys
M_ViC_024	Surrounded by other urban neighborhoods
M_ViC_030	Buildings with messy layouts
M_ViC_034	Houses are expanded according to width and height
M_ViC_035	Urban villages are vulnerable to natural disasters
M_ViC_036	Land area for residential purposes increased compared to the planning
M_ViC_039	Villages near urban centers are more divided
M_ViC_04	Has an urban appearance
M_ViC_041	The space of the urban village has basically met the daily life needs of residents in the village
M_ViC_042	There are many different types of houses
M_ViC_043	There are many houses of different ages
M_ViC_044	Inheriting the characteristic of having agricultural land exists in urban areas
M_ViC_045	Inheriting the characteristics of the countryside is having a garden house
M_ViC_046	The village's original traditional rural characteristics have changed dramatically over time
M_ViC_047	The village's original transportation network was basically preserved and upgraded.
M_ViC_05	Land use is often small and uncoordinated on a large scale
M_ViC_053	The public space of the village still periodically organizes traditional activities
M_ViC_054	Housing density increased due to spontaneous subdivision of plots
M_ViC_055	Many aspects of urban villages are related to sustainable forms, such as density and diverse house types
M_ViC_056	Many aspects of urban villages are related to sustainable forms, such as walkability and functional combinations that support the needs of local people.
M_ViC_057	Shortage of public space
M_ViC_058	Inadequate public utilities
M_ViC_060	Urban villages that have been renovated are former villages, which were converted into urban land through urban expansion
M_ViC_068	The alleys are where spontaneous economic activities take place
M_ViC_069	There are often many forms of informal open spaces such as gardens, abandoned spaces, or empty spaces between houses for social interaction
M_ViC_070	Public facilities such as community halls and churches and pagodas are places where village residents regularly have community activities
M_ViC_TN_011	Tangible cultural heritage values: topography, landscape, natural environment
M_ViC_TN_012	Tangible cultural heritage value: architectural works (bungalows, longhouses, houses, granaries, beam houses, village gates, tomb houses and tomb statues, etc.)
M_ViC_TN_013	Values of tangible cultural heritages: cultural and religious institutions (communal houses, graveyards, divine sacrifices, all kinds of tea, spears, spears, bows and arrows, machetes, musical instruments)
M_ViC_TN_02	When the French came to the Central Highlands, fertile lands and many villages were often chosen to build towns and towns
M_ViC_TN_020	In the case of villages of ethnic groups of Mon - Khmer groups (Bahnar, Xo Dang, Gie Trang, Co Ho, Ma, etc.) residing in a concentrated population cluster (Each village means a residence point, where all the villagers' families are gathered).
M_ViC_TN_025	Many families still keep traditional stilt houses but build more next to a ground floor house
M_ViC_TN_026	Basically, it still retains the terrain and natural landscape
M_ViC_TN_030	There is a festival yard
M_ViC_TN_031	There is a graveyard, where the grave abandonment ceremony is held
M_ViC_TN_032	There is a sports field and folk games are organized
M_ViC_TN_033	There is a natural water source often called "water droplets" (It is the place to get water and bathe and wash the whole village, usually located at the edge of the village)
M_ViC_TN_035	For the type of housing with a clear campus: The stilt house is the center of each household's land
M_ViC_TN_043	Typical public space of the village: Gong cultural space.
M_ViC_TN_045	Typical public space of the village: Nha Rong is the space where religious rituals and important work of the village take place
M_ViC_TN_047	Typical public space of the village: the festival yard is the space where religious rituals and important work of the village take place
M_ViC_TN_05	The village is now located in the suburbs
M_ViC_TN_054	There is a close relationship between humans and nature
M_ViC_TN_06	The village was formed a long time ago, before the history of the formation of the city
M_ViC_TN_09	Each indigenous ethnic group has a tradition of building its own villages and houses
TQ_BT_019	In the village there is a hamlet (a village/village has many hamlets, is an area with many villages adjacent to each other, there is a main road and both sides of the villagers build houses)
TQ_BT_020	In the village, there is an alley (is a unit of the village, a hamlet can consist of many alleys, is an alley of the village, only consists of contiguous families located in the alley)
TQ_BT_03	Rural organizations according to their areas of residence: hamlets and villages. The members of the village are bonded by production relations. Help, stick to each other in the spirit of respect and equality.
TQ_C_01	Sustainably managed by local residents
TQ_C_02	Community participation in planning and implementation
TQ_C_03	Consider the views, aspirations and needs of local stakeholders;
TQ_C_04	Dialogue and design consultation must be comprehensive and extensive.
TQ_C_05	There must be clear, long-term management and maintenance programs.
TQ_C_06	Take advantage of the ability to build a network of mutual support in the local community
TQ_C_07	Characteristics: It is an urban subdivision under the general planning; to form a high-tech agricultural production area, combining residential areas and public works; promote the type of agricultural tourism, ensuring the maximum protection of biodiversity, topography, natural and cultural landscapes of the place and reducing greenhouse gas emissions, having synchronous infrastructure
TQ_C_08	Applying the process of management and supervision of investment and post-investment in environmental friendliness to the entire "Green Urban Village"
TQ_EE_01	Residents of urban villages have adapted to the regulations of the village associated with the urban environment
TQ_EX_1	Solving the problem of resettlement and population planning
TQ_EX_2	Establish a joint coordination board between green urban villages and urban centers to share resources, experience in managing and optimizing public transportation
TQ_EX_3	Organize periodic public consultations to collect opinions on green infrastructure and agritourism
TQ_EX_4	To establish a multi-storey urban village management model, combining state administrative management and the self-management model of residential communities
TQ_EX_5	Building a flexible urban management mechanism, both ensuring compliance with the general legal framework and maintaining specific conventions in accordance with local identity
TQ_EX_5	Building a flexible urban village management mechanism, both ensuring compliance with the general legal framework and maintaining specific conventions in accordance with local identity
TQ_ViC_010	Urban villages under the management of urban authorities
TQ_ViC_011	People have the right to use land legally
TQ_ViC_017	There are administrative boundaries inherited from the rural past
TQ_ViC_025	Closely related to institutional changes in land ownership and use rights of collectives and individuals
TQ_ViC_032	The process of incorporation of villages into cities is mainly based on changes in land use and administrative boundaries.
TQ_ViC_033	An urban village is a specific area in the city
TQ_ViC_04	Located in an urban area but the social relationships are the same as the countryside
TQ_ViC_06	There is a neighborhood group/village management board
TQ_ViC_TN_03	The planning for the construction of villages in urban areas has almost no clear orientation
TQ_ViC_TN_04	In the construction planning structure of urban areas with villages, it only stops at the level of zoning the status quo
TQ_ViC_TN_06	The authority of the Village Council is also particularly important to the villagers
TQ_ViC_TN_07	The locality is interested in recreating and maintaining the house, considering this as the soul of the traditional village
TQ_ViC_TN_08	For villages without communal houses, the locality has advocated the construction of a community house
X_BT_01	The community unites the members of the village, each of whom is directed towards the others.
X_BT_011	The village has an entertainment festival
X_BT_017	The worship of the Thanh Hoang god is the common work of the whole community, the whole community participates in the celebration of the ritual.
X_BT_04	Community and autonomy in the village have both good and bad consequences.
X_BT_06	Residents have "migrated" the village lifestyle to settle down and work
X_BT_07	Kinship between village members
X_BT_08	The village festival is a typical form of cultural activity. It is a fixed society that is regular in terms of time, mobilizes and is directly related to all members of the community, and focuses on cultural significance
X_C_01	Towards diversity in housing types
X_C_010	Respecting and inspiring confidence in urban village life
X_C_011	Preserving, preserving, inheriting and promoting traditional cultural values into intangible values
X_C_02	Inclusive society and community consultation
X_C_03	Meet the needs of procurement, health and basic education
X_C_04	Society achieves a degree of autonomy
X_C_05	Goals need to be addressed and broader social concerns raised.
X_C_06	Encouraging street cultural activities in urban areas
X_C_07	Provide children with access to educational, social, and employment networks.
X_C_08	Recognize the important social role of primary schools in residential life.
X_C_09	Integrating formal education into the daily life of the community
X_EE_01	As an urban residential area, where the majority is a migrant community belonging to an ethnic group
X_EE_02	Urban village residents have adapted to the urban environment
X_EE_03	To be a close-knit community (between families and communities)
X_EE_07	Residents have a positive sense of maintaining identity
X_EX_1	Orient policies to approach diverse cultures, develop codes of conduct in accordance with the intersection of indigenous culture and Western culture when foreigners live and work
X_EX_2	Preserving and developing indigenous languages, encouraging their use in community life to preserve cultural identity
X_EX_3	Integrating indigenous culture into urban spaces, organizing activities such as festivals, fairs and common living spaces, creating conditions for exchange and integration between local residents and new residents
X_EX_4	To encourage the development of handicraft villages using natural materials or agricultural by-products, combined with agricultural tourism to create unique agricultural products
X_EX_5	Preserving tangible and intangible cultural heritages, maintaining architectural works of historical and cultural value in urban village development planning
X_EX_6	Building urban villages with their own identities, ensuring economic and service competitiveness to maintain sustainable development
X_T_02	For commune villages in the Central region, the role of clans, branches, and blood relations in social life has a particularly important position
X_ViC_012	It is a long-standing settlement
X_ViC_013	There are indigenous people in the population
X_ViC_014	Among the residents there are migrants from the countryside
X_ViC_015	Among the residents there are migrants from urban areas
X_ViC_018	It is a place that preserves cultural and humanistic values and has a lot of urban economic potential
X_ViC_02	There is a mix of rural and urban society
X_ViC_022	In the process of transition, there is a tendency to transition from close-knit rural communities to less cohesive urban life
X_ViC_024	Geographically, urban villages are located within urban areas. However, people still maintain traditional activities in their daily lives
X_ViC_025	Positive social aspects present in urban villages are also essential in designing sustainable communities
X_ViC_029	Demonstrate strong social ties, provide a close support network and a tradition of helping each other, along with community cohesion and solidarity
X_ViC_035	Most urban villages still retain the core values that help connect the community through community activities held during village festivals
X_ViC_04	Traditional social norms are still preserved
X_ViC_05	Going through many identity transitions
X_ViC_06	Going through many transitions in social relations
X_ViC_07	Going through many transformations in organizational and management methods
X_ViC_TN_01	Each indigenous ethnic group has unique cultural traditions, many customs and folk festivals
X_ViC_TN_010	The influence of the Kinh people such as the concept of living in a ground floor house, building a solid building has become popular
X_ViC_TN_02	Traditional customs and practices often have intangible cultural heritage value
X_ViC_TN_03	Intangible cultural heritage values: gong cultural space, gong art
X_ViC_TN_04	Intangible cultural heritage values: Central Highlands epic - epic culture, songs, folk culture such as literature, folk songs, folk music, festivals and customs
X_ViC_TN_05	Intangible cultural heritage values: culinary cultural identity
X_ViC_TN_06	Intangible cultural heritage values: household utensils, production tools and traditional crafts
X_ViC_TN_07	The value of intangible cultural heritage: the traditional culture of the Central Highlands remains in the mode of nomadic production on forest land
X_ViC_TN_08	The value of intangible cultural heritage: the traditional culture of the Central Highlands remains in the equal lifestyle of the population community with the role of village elders
X_ViC_TN_09	The value of intangible cultural heritage: the traditional culture of the Central Highlands remains in the plastic art of tomb statues, houses, patterns on fabrics and architecture
