# Supplementary material for: (Re)defining urban villages and their potential in sustaining local authenticity: A case study of Da Lat, Viet Nam
Source: PLoS One. 2026 Apr 3;21(4):e0345741. doi: 10.1371/journal.pone.0345741 (PMC13048443; doi:10.1371/journal.pone.0345741)
Supplement: S2 Data — (CSV) [file pone.0345741.s002.csv]

ID_new	Category_EN	Sub_category_EN	Final_decision	Average mean	Average mean format	Description	Description_EN_new	Criteria designation_EN
K_BT_04	Traditional villages - Northern & Central VN	Economic feature	accepted in round 2	3,94	3.94	Góp phần bảo tồn phát triển tiểu thủ công nghiệp	Contributing to the preservation and development of handicrafts	Sustainable Economic Development
K_C_01	Urban village concept	Economic feature	accepted in round 1	4,16	4.16	Ưu tiên mục đích sử dụng hỗn hợp; tích hợp các chức năng ở, dịch vụ, kinh doanh, giải trí, sinh hoạt, v.v. ở mức tối đa có thể	Prioritizing mixed land use; integrating residential, service, commercial, recreational, and communal functions to the greatest extent possible	Addressing Resident Needs
K_C_011	Urban village concept	Economic feature	accepted in round 1	4,28	4.28	Sản xuất nông nghiệp - công nghệ cao theo hướng tăng trưởng xanh và bền vững.	Promoting high-tech agricultural production oriented towards green and sustainable growth	Urban and Agricultural Integration
K_C_012	Urban village concept	Economic feature	accepted in round 1	4,28	4.28	Phát triển mô hình du lịch canh nông	Developing agro-tourism models	Urban and Agricultural Integration
K_C_013	Urban village concept	Economic feature	accepted in round 1	4,04	4.04	Sản xuất hàng hóa theo các phương thức thích hợp, gắn liên kết các cơ sở sản xuất, hộ gia đình trong làng theo mô hình hợp tác xã kiểu mới hoặc hình thức kinh tế tập thể hiện đại	Producing goods through appropriate methods, linking production facilities and households within the village under modern cooperatives or other forms of collective economy	Sustainable Economic Development
K_C_02	Urban village concept	Economic feature	accepted in round 1	4,12	4.12	Cung cấp cơ hội việc làm tốt, thông qua sự kết hợp tốt giữa các mục đích sử dụng	Providing quality employment opportunities through effective integration of different land uses	Sustainable Economic Development
K_C_03	Urban village concept	Economic feature	accepted in round 1	4,04	4.04	Việc ưu tiên mục đích sử dụng hỗn hợp được thực hành ở cả phạm vi khu dân cư, dãy phố và tòa nhà	The prioritization of mixed-use development is practiced at the levels of neighborhoods, street blocks, and buildings	Addressing Resident Needs
K_C_04	Urban village concept	Economic feature	accepted in round 1	4,04	4.04	Sự cần thiết của việc tập hợp quỹ đất phục vụ phát triển làng đô thị	The necessity of land pooling to support urban village development	Sustainable Economic Development
K_C_05	Urban village concept	Economic feature	accepted in round 1	4,04	4.04	Cư dân địa phương được hưởng lợi ích kinh tế từ việc tăng giá trị đất sau khi quy hoạch làng đô thị	Local residents benefit economically from land value appreciation following urban village planning	Sustainable Economic Development
K_C_07	Urban village concept	Economic feature	accepted in round 2	4,04	4.04	Giao dịch hàng hóa và dịch vụ tại chỗ hướng đến nâng cao mạng lưới phát triển kinh tế địa phương	Local trade in goods and services should aim to strengthen the local economic development network	Sustainable Economic Development
K_C_08	Urban village concept	Economic feature	accepted in round 1	4,16	4.16	Quan tâm đến việc tích hợp chính sách phát triển kinh tế và phúc lợi	Attention should be paid to integrating economic development policies with welfare initiatives	Sustainable Economic Development
K_C_09	Urban village concept	Economic feature	accepted in round 1	4,08	4.08	Cần tạo môi trường phát triển kinh tế toàn diện, đa dạng hóa lựa chọn thị trường	It is necessary to create a comprehensive economic development environment and diversify market options	Sustainable Economic Development
K_EX_1	Urban village concept	Economic feature	accepted in round 2	4,2	4.2	Cần xây dựng tiêu chí phát triển dịch vụ nghỉ dưỡng	Criteria for the development of resort and leisure services should be established	Sustainable Economic Development
K_EX_10	Urban village concept	Economic feature	accepted in round 2	4,4	4.4	Tận dụng không gian mở công cộng và giao thông đi bộ để tổ chức các chợ đêm, triển lãm hoa hoặc sự kiện văn hóa ngoài trời, kết hợp bán sản phẩm nông nghiệp và trải nghiệm du lịch	Public open spaces and pedestrian traffic areas should be utilized for organizing night markets, flower exhibitions, or outdoor cultural events, combined with the sale of agricultural products and tourism experiences	Social and Spatial Cohesion
K_EX_11	Urban village concept	Economic feature	accepted in round 2	4,28	4.28	Tùy vào điều kiện cụ thể của khu vực cần có chỉ tiêu nhấn mạnh về mặt kinh tế để thể hiện sự đặc trưng và mục tiêu phấn đấu	Depending on the specific conditions of the area, economic indicators should be emphasized to reflect its identity and development goals	Sustainable Economic Development
K_EX_2	Urban village concept	Economic feature	accepted in round 2	4,6	4.6	Cần xây dựng tiêu chí quy hoạch sử dụng đất	Land use planning criteria need to be developed	Social and Spatial Cohesion
K_EX_4	Urban village concept	Economic feature	accepted in round 2	4,04	4.04	Cần có chính sách về thuế, giá bất động sản	There should be policies regarding taxation and real estate pricing	Sustainable Economic Development
K_EX_5	Urban village concept	Economic feature	accepted in round 2	4,32	4.32	Cần có chính sách về đầu tư và quyền lợi đầu tư	Policies on investment and investment incentives should be established	Sustainable Economic Development
K_EX_6	Urban village concept	Economic feature	accepted in round 2	4,04	4.04	Chiến lược phát triển ngành nông nghiệp định hình cơ cấu kinh tế chủ đạo của làng đô thị, tác động đến sự phân bố không gian, mô hình sản xuất và sinh kế của cư dân	The agricultural development strategy shapes the dominant economic structure of the urban village, influencing spatial distribution, production models, and residents’ livelihoods	Urban and Agricultural Integration
K_EX_7	Urban village concept	Economic feature	accepted in round 2	4,44	4.44	Phát triển các loại hình du lịch nhà vườn, du lịch nông nghiệp	Develop various forms of garden tourism and agricultural tourism	Urban and Agricultural Integration
K_EX_8	Urban village concept	Economic feature	accepted in round 2	4,36	4.36	Tích hợp mô hình kinh tế tuần hoàn vào sản xuất nông nghiệp công nghệ cao và quản lý chất thải, biến phụ phẩm nông nghiệp thành phân bón hữu cơ hoặc nguyên liệu cho các ngành công nghiệp phụ trợ	Integrate circular economy models into high-tech agricultural production and waste management, transforming agricultural by-products into organic fertilizers or raw materials for supporting industries	Urban and Agricultural Integration
K_EX_9	Urban village concept	Economic feature	accepted in round 2	4,44	4.44	Xây dựng thương hiệu "xanh" cho các sản phẩm nông nghiệp (hoa, rau, cà phê) và du lịch canh nông, gắn với các tiêu chuẩn bền vững như không hóa chất, tiết kiệm nước và năng lượng tái tạo	Establish a "green" brand for agricultural products (flowers, vegetables, coffee) and agrotourism, associated with sustainable standards such as chemical-free practices, water conservation, and renewable energy use	Sustainable Economic Development
K_ViC_010	Village in the city	Economic feature	accepted in round 1	4,04	4.04	Theo thời gian, mật độ và giá trị sử dụng đất của làng đô thị ngày càng tăng, tăng cơ hội việc làm cho dân di cư	Over time, the density and land use value of urban villages increase, enhancing job opportunities for migrants	Sustainable Economic Development
K_ViC_012	Village in the city	Economic feature	accepted in round 1	4,2	4.2	Do quá trình đô thị hóa, làng đô thị bị giảm đất nông nghiệp và hoạt động nông nghiệp, và phải điều chỉnh theo các loại hình hoạt động kinh tế mới	Due to urbanization, urban villages face a reduction in agricultural land and activities and must adapt to new types of economic activities	Urban and Agricultural Integration
K_ViC_013	Village in the city	Economic feature	accepted in round 1	4	4	Một số làng đô thị đã tích hợp các yếu tố sáng tạo và công nghiệp sáng tạo vào sự phát triển	Some urban villages have integrated creative elements and the creative industry into their development	Sustainable Economic Development
K_ViC_017	Village in the city	Economic feature	accepted in round 2	4,04	4.04	Có các sáng kiến ​​kinh doanh dựa trên các hoạt động du lịch	There are business initiatives based on tourism activities	Sustainable Economic Development
K_ViC_021	Village in the city	Economic feature	accepted in round 1	4	4	Thu nhập hỗn hợp của cư dân kết hợp từ các hoạt động kinh tế nông nghiệp và phi nông nghiệp	Residents have mixed incomes derived from both agricultural and non-agricultural economic activities	Sustainable Economic Development
K_ViC_06	Village in the city	Economic feature	accepted in round 2	3,98	3.98	Dân làng và người lao động di cư đã tạo mối quan hệ hợp tác kinh tế có lợi cho nhau	Villagers and migrant workers have formed mutually beneficial economic partnerships	Sustainable Economic Development
K_ViC_09	Village in the city	Economic feature	accepted in round 1	4,12	4.12	Làng đô thị có quá khứ nông nghiệp	Urban villages have an agricultural past	Urban and Agricultural Integration
K_ViC_TN_01	Indigenous villages in urban areas - Central Highlands VN	Economic feature	accepted in round 1	4,04	4.04	Một số ít buôn làng có điều kiện làm dịch vụ du lịch cũng chỉ dừng lại ở mức độ đầu tư nhỏ lẻ các công trình phục vụ du khách, bán hàng lưu niệm, tổ chức các chương trình biểu diễn văn nghệ quy mô đơn giản	A few villages with potential for tourism services have only made small-scale investments, such as basic visitor facilities, souvenir shops, and simple cultural performances	Sustainable Economic Development
K_ViC_TN_02	Indigenous villages in urban areas - Central Highlands VN	Economic feature	accepted in round 1	4	4	Tình trạng cắt đất bán cho người Kinh trở nên phổ biến	The practice of subdividing and selling land to Kinh people has become widespread	Community and Social Structures
M_B_02	Traditional villages - Northern VN	Environmental feature	accepted in round 2	3,92	3.92	Ở khu vực bán sơn địa, làng được xây dựng ở những nơi đất thấp, gần nguồn nước, xung quanh có đồi núi bao bọc.	In semi-mountainous areas, villages are often built in low-lying areas near water sources, surrounded by hills and mountains	Social and Spatial Cohesion
M_BT_023	Traditional villages - Northern & Central VN	Environmental feature	accepted in round 2	3,94	3.94	Một làng/ một thôn có thể gồm nhiều xóm.	A village or hamlet may consist of several smaller settlements (xóm)	Social and Spatial Cohesion
M_BT_024	Traditional villages - Northern & Central VN	Environmental feature	accepted in round 1	4,04	4.04	Dân xóm làm nhà ở hai bên đường.	Residents build their homes along both sides of the road	Social and Spatial Cohesion
M_BT_03	Traditional villages - Northern & Central VN	Environmental feature	accepted in round 1	4,04	4.04	Đình làng là trung tâm về mặt văn hóa	The village temple serves as the cultural center	Cultural Preservation
M_BT_04	Traditional villages - Northern & Central VN	Environmental feature	accepted in round 2	3,9	3.9	Đình làng là trung tâm về mặt tâm linh, tôn giáo	The village temple also serves as the spiritual and religious center	Cultural Preservation
M_C_010	Urban village concept	Environmental feature	accepted in round 1	4,12	4.12	Chú trọng các hình thức không gian mở	Emphasis is placed on open space designs	Social and Spatial Cohesion
M_C_011	Urban village concept	Environmental feature	accepted in round 1	4,2	4.2	Mạng lưới đường phố kết nối	A connected street network is prioritized	Social and Spatial Cohesion
M_C_012	Urban village concept	Environmental feature	accepted in round 1	4	4	Quan tâm đến điều hòa giao thông	Attention is given to traffic calming	Environmental and Ecological Integrity
M_C_013	Urban village concept	Environmental feature	accepted in round 1	4,2	4.2	Tính địa phương là căn cứ thiết lập phong cách kiến trúc điển hình	Local identity serves as the foundation for establishing a typical architectural style	Cultural Preservation
M_C_014	Urban village concept	Environmental feature	accepted in round 1	4,08	4.08	Quan tâm đến các yếu tố thiết kế đô thị như kiến trúc điểm nhấn, góc phố, đường nét công trình, khả năng nhận diện, ấn tượng thị giác, sự bao bọc	Attention is given to urban design elements such as architectural landmarks, street corners, building lines, visual recognition, visual impressions, and enclosure	Social and Spatial Cohesion
M_C_015	Urban village concept	Environmental feature	accepted in round 1	4,12	4.12	Kết hợp đa chức năng trong các khu phố, dãy phố, đường phố và trong các tòa nhà riêng lẻ, và cả làng đô thị nói chung	Integration of multiple functions within neighborhoods, street blocks, individual buildings, and the urban village as a whole	Urban and Agricultural Integration
M_C_016	Urban village concept	Environmental feature	accepted in round 1	4,12	4.12	Tính xuyên suốt, thân thiện với người đi bộ, hạn chế những ngõ cụt	Continuity and pedestrian-friendliness are emphasized, with efforts to minimize dead-end alleys	Social and Spatial Cohesion
M_C_017	Urban village concept	Environmental feature	accepted in round 2	4,1	4.1	Các công trình và không gian có thể thay đổi và thích nghi theo thời gian	Buildings and spaces are designed to be adaptable and capable of evolving over time	Environmental and Ecological Integrity
M_C_018	Urban village concept	Environmental feature	accepted in round 1	4	4	Mang sự sống đến với các công trình và không gian phía trước của chúng	Bringing life to buildings and the spaces in front of them	Social and Spatial Cohesion
M_C_019	Urban village concept	Environmental feature	accepted in round 1	4,08	4.08	Kiến ​​trúc đa dạng và một hình thái đô thị bền vững	Architectural diversity and a sustainable urban form	Environmental and Ecological Integrity
M_C_02	Urban village concept	Environmental feature	accepted in round 1	4,08	4.08	Có mật độ phù hợp cho việc bố trí giao thông công cộng và các dịch vụ khác	An appropriate density to support public transportation and other services	Social and Spatial Cohesion
M_C_021	Urban village concept	Environmental feature	accepted in round 2	3,94	3.94	Tiêu chuẩn cao về thiết kế đô thị	High standards of urban design	Social and Spatial Cohesion
M_C_022	Urban village concept	Environmental feature	accepted in round 1	4,2	4.2	Chú trọng khả năng tiếp cận không gian mở công cộng và không gian xanh	Emphasis on accessibility to public open spaces and green areas	Social and Spatial Cohesion
M_C_023	Urban village concept	Environmental feature	accepted in round 1	4,24	4.24	Thể hiện tính truyền thống và đặc trưng địa phương trong cấu trúc không gian làng đô thị	Reflect traditional and local characteristics in the spatial structure of urban villages	Cultural Preservation
M_C_024	Urban village concept	Environmental feature	accepted in round 1	4,16	4.16	Không gian công cộng chất lượng cao và được kết nối	High-quality and well-connected public spaces	Social and Spatial Cohesion
M_C_025	Urban village concept	Environmental feature	accepted in round 1	4,16	4.16	Kết nối với các đô thị lân cận bằng hệ thống giao thông công cộng tối ưu	Connection to nearby urban areas through an optimized public transportation system	Social and Spatial Cohesion
M_C_026	Urban village concept	Environmental feature	accepted in round 1	4,12	4.12	Tăng cường kết nối bên trong và giữa các làng đô thị, cũng như với trung tâm đô thị	Enhance connectivity within and between urban villages, as well as with the urban center	Social and Spatial Cohesion
M_C_028	Urban village concept	Environmental feature	accepted in round 1	4,12	4.12	Được quy hoạch theo quy mô và nhịp sống của con người	Planned according to human scale and pace of life	Social and Spatial Cohesion
M_C_029	Urban village concept	Environmental feature	accepted in round 1	4,12	4.12	Biến việc đi lại thành một trải nghiệm bổ ích, không chỉ là phương tiện đến đích	Transform commuting into a meaningful experience, not merely a means to reach a destination	Social and Spatial Cohesion
M_C_030	Urban village concept	Environmental feature	accepted in round 1	4,16	4.16	Đảm bảo giao thông công cộng khả thi, chất lượng, giảm nhu cầu sử dụng ô tô cá nhân	Ensure feasible, high-quality public transport to reduce reliance on private cars	Addressing Resident Needs
M_C_031	Urban village concept	Environmental feature	accepted in round 1	4,12	4.12	Khuyến khích đi bộ và đạp xe bằng cách cung cấp các tuyến đường và cơ sở vật chất tốt, đồng thời tạo ra các không gian được chia sẻ công bằng cho tất cả người dùng	Encourage walking and cycling by providing good routes and infrastructure, while creating spaces that are equitably shared by all users	Addressing Resident Needs
M_C_032	Urban village concept	Environmental feature	accepted in round 1	4,28	4.28	Tôn trọng, phát huy bản chất độc đáo của từng địa điểm trong làng và chấp nhận có sự không đồng nhất với các tiêu chuẩn quốc gia	Respect and enhance the unique character of each place within the village, while accepting non-uniformity with national standards	Cultural Preservation
M_C_033	Urban village concept	Environmental feature	accepted in round 1	4,16	4.16	Đảm bảo sự cân bằng giữa không gian di chuyển và không gian trao đổi, tương tác xã hội.	Ensure a balance between movement spaces and spaces for exchange and social interaction	Social and Spatial Cohesion
M_C_034	Urban village concept	Environmental feature	accepted in round 1	4,16	4.16	Thiết lập các điểm nút quan trọng trong phạm vi công cộng, chẳng hạn như cửa hàng, bến xe buýt, nhà ga và công viên.	Establish key nodes in public areas, such as shops, bus stops, train stations, and parks.	Social and Spatial Cohesion
M_C_035	Urban village concept	Environmental feature	accepted in round 1	4,08	4.08	Thúc đẩy vai trò xã hội của đường phố và giữ gìn bản sắc địa phương.	Promote the social role of streets and preserve local identity.	Social and Spatial Cohesion
M_C_036	Urban village concept	Environmental feature	accepted in round 1	4,04	4.04	Tích hợp quản lý và bảo trì không gian mở công cộng, bao gồm cả sân chơi của trường học.	Integrate the management and maintenance of public open spaces, including school playgrounds.	Social and Spatial Cohesion
M_C_037	Urban village concept	Environmental feature	accepted in round 1	4,12	4.12	Nhận thức rằng ranh giới giữa không gian công cộng và tư nhân sẽ linh hoạt hơn trong tương lai	Acknowledge that the boundary between public and private space will become more flexible in the future.	Social and Spatial Cohesion
M_C_038	Urban village concept	Environmental feature	accepted in round 1	4,28	4.28	Đảm bảo về an ninh và nâng cao ý thức luôn tôn trọng pháp luật trong cộng đồng	Ensure security and foster a strong sense of respect for the law within the community.	Community and Social Structures
M_C_039	Urban village concept	Environmental feature	accepted in round 1	4,2	4.2	Công trình mới phải có khả năng thích ứng với lối sống hiện đại.	New buildings must be adaptable to modern lifestyles.	Addressing Resident Needs
M_C_040	Urban village concept	Environmental feature	accepted in round 1	4,16	4.16	Sự an toàn và khả năng di chuyển của trẻ em là trọng tâm trong quy hoạch, thiết kế	The safety and mobility of children should be central to planning and design.	Addressing Resident Needs
M_C_041	Urban village concept	Environmental feature	accepted in round 1	4,12	4.12	Coi trọng sự kết nối và cảm xúc tích cực, vui tươi.	Value connectivity and foster positive, joyful emotions.	Social and Spatial Cohesion
M_C_042	Urban village concept	Environmental feature	accepted in round 1	4,16	4.16	Tôn trọng giá trị của trường học và nhà trẻ như một tiện ích địa phương.	Respect the value of schools and kindergartens as essential local amenities.	Addressing Resident Needs
M_C_043	Urban village concept	Environmental feature	accepted in round 1	4,24	4.24	Xen giữa các đô thị là các vùng phát triển không gian sản xuất nông nghiệp công nghệ cao kết hợp các khu dân cư - đó là các “Làng đô thị”, với chất lượng sống không thua kém chất lượng sống tại đô thị, phát triển theo tiêu chí xanh, bền vững – gọi là “Làng đô thị xanh”	Interspersed among urban areas are zones for the development of high-tech agricultural production combined with residential areas - these are the ‘urban villages’, offering a quality of life comparable to that of the city, and developed according to green and sustainable principles - referred to as ‘green urban villages’	Urban and Agricultural Integration
M_C_046	Urban village concept	Environmental feature	accepted in round 1	4,08	4.08	Khuyến khích nhà ở là nhà biệt lập (mái dốc) và nhà vườn; cao tối đa 03 tầng; mật độ xây dựng trong từng lô đất từ 30 - 40%. Áp dụng các giải pháp công trình xanh và ứng dụng vật liệu xây dựng mới, từng bước áp dụng theo lộ trình phù hợp đối với các công trình cải tạo chỉnh trang.	Encourage detached houses (with sloped roofs) and garden homes; a maximum of 3 floors; building density on each plot should range from 30–40%. Apply green building solutions and new construction materials, gradually implemented for renovation projects according to an appropriate roadmap.	Environmental and Ecological Integrity
M_C_047	Urban village concept	Environmental feature	accepted in round 1	4,28	4.28	Kiến trúc công cộng (tùy theo quy mô của giải pháp quy hoạch): yêu cầu tính chất và hình thức kiến trúc phù hợp mô hình “Làng đô thị xanh”	Public architecture (depending on the scale of the planning solution): must reflect characteristics and forms suitable for the "Green Urban Village" model.	Environmental and Ecological Integrity
M_C_048	Urban village concept	Environmental feature	accepted in round 1	4,2	4.2	Hệ thống hạ tầng kỹ thuật đảm bảo đầu tư, kết nối và vận hành đồng bộ theo phân kỳ đầu tư, trong đó hạ tầng kỹ thuật được đầu tư bằng các thiết bị và dây chuyền công nghệ thân thiện môi trường.	Technical infrastructure systems must be fully invested, connected, and operated synchronously according to investment phases, using environmentally friendly equipment and technology lines.	Environmental and Ecological Integrity
M_C_049	Urban village concept	Environmental feature	accepted in round 1	4,12	4.12	Hệ thống hạ tầng xã hội khuyến khích lối sống xanh và tiêu dùng bền vững. Áp dụng các tiêu chuẩn quy hoạch, thiết kế dành cho khu vực đô thị đối với các khu vực phi nông nghiệp.	Social infrastructure systems should promote green lifestyles and sustainable consumption. Apply urban planning and design standards to non-agricultural areas.	Environmental and Ecological Integrity
M_C_05	Urban village concept	Environmental feature	accepted in round 1	4,04	4.04	Có quảng trường trung tâm	Include a central square.	Social and Spatial Cohesion
M_C_050	Urban village concept	Environmental feature	accepted in round 1	4,08	4.08	Thu gom, tái chế các chất thải sinh hoạt; tiết kiệm điện năng	Collect and recycle household waste; conserve electricity.	Environmental and Ecological Integrity
M_C_051	Urban village concept	Environmental feature	accepted in round 1	4,2	4.2	Khuyến khích sử dụng năng lượng tự nhiên, năng lượng tái tạo như năng lượng mặt trời, năng lượng gió.	Encourage the use of natural and renewable energy such as solar and wind power.	Environmental and Ecological Integrity
M_C_052	Urban village concept	Environmental feature	accepted in round 1	4,48	4.48	Môi trường xanh (nhân tạo hay thiên nhiên) gần gũi, thân thiện với môi trường; giải quyết mối quan hệ giữa bảo tồn và phát triển	A green environment (artificial or natural) should be environmentally friendly and harmonious, balancing conservation with development.	Environmental and Ecological Integrity
M_C_053	Urban village concept	Environmental feature	accepted in round 1	4,36	4.36	Cần giải quyết các mục tiêu và đặt ra mối quan tâm rộng hơn về khía cạnh môi trường	Address broader goals and concerns regarding environmental issues.	Environmental and Ecological Integrity
M_C_06	Urban village concept	Environmental feature	accepted in round 1	4,08	4.08	Diện tích phù hợp để mọi thứ đều trong phạm vi đi bộ	Maintain a suitable area where everything is within walking distance.	Social and Spatial Cohesion
M_C_07	Urban village concept	Environmental feature	accepted in round 1	4,16	4.16	Đạt được "sự tập trung phi tập trung", theo đó mọi người đều có thể đi bộ hoặc đạp xe đến nơi có kết nối với phương tiện giao thông công cộng chất lượng cao, từ đó tiếp cận các dịch vụ cấp cao hơn	Achieve "decentralized concentration," enabling people to walk or bike to points connected to high-quality public transport, from which higher-level services can be accessed.	Social and Spatial Cohesion
M_C_08	Urban village concept	Environmental feature	accepted in round 1	4,16	4.16	Môi trường thuận lợi cho việc đi bộ và thân thiện với người đi bộ	Provide a pedestrian-friendly environment conducive to walking.	Addressing Resident Needs
M_C_09	Urban village concept	Environmental feature	accepted in round 1	4,12	4.12	Có trường tiểu học	Include a primary school.	Addressing Resident Needs
M_EX_1	Urban village concept	Environmental feature	accepted in round 2	4,32	4.32	Đầu tư xây dựng các tiện ích về hạ tầng giao thông như bến bãi đậu đỗ xe	Invest in transport infrastructure amenities such as parking lots.	Addressing Resident Needs
M_EX_10	Urban village concept	Environmental feature	accepted in round 2	4,36	4.36	Ứng dụng năng lượng tái tạo	Apply renewable energy.	Environmental and Ecological Integrity
M_EX_11	Urban village concept	Environmental feature	accepted in round 2	4,4	4.4	Cải thiện vi khí hậu, thiết kế không gian xanh, hồ nước và hệ thống thông gió tự nhiên để tạo môi trường sống mát mẻ, trong lành	Improve microclimate, design green spaces, water bodies, and natural ventilation systems to create a cool and fresh living environment.	Environmental and Ecological Integrity
M_EX_12	Urban village concept	Environmental feature	accepted in round 2	4,4	4.4	Bảo tồn và phát triển rừng đô thị, duy trì các mảng xanh trong làng đô thị	Conserve and develop urban forests, maintain green areas within the urban village.	Environmental and Ecological Integrity
M_EX_13	Urban village concept	Environmental feature	accepted in round 2	4,48	4.48	Cần khắc phục các hạn chế trong xử lý ô nhiễm môi trường	Address shortcomings in environmental pollution treatment.	Environmental and Ecological Integrity
M_EX_14	Urban village concept	Environmental feature	accepted in round 2	4,48	4.48	Quy hoạch không gian xanh của làng đô thị ưu tiên sử dụng các loài cây bản địa (như thông Đà Lạt) và mảng xanh nông nghiệp (hoa, rau) để tối ưu hóa khả năng hấp thụ carbon và điều hòa vi khí hậu	Plan urban village green spaces using native species (e.g., Da Lat pines) and agricultural greenery (flowers, vegetables) to optimize carbon absorption and regulate the microclimate.	Environmental and Ecological Integrity
M_EX_15	Urban village concept	Environmental feature	accepted in round 2	4,52	4.52	Tích hợp hệ thống thoát nước sinh thái, bao gồm hồ điều hòa, kênh thoát nước trồng cây thủy sinh, và vùng đất ngập nước nhân tạo, nhằm giảm tải hệ thống thoát nước đô thị và xử lý nước mưa tự nhiên. Thiết kế dòng chảy theo địa hình đồi dốc của Đà Lạt để giảm thiểu xói mòn đất và bảo vệ kết cấu địa hình	Integrate ecological drainage systems, including regulating lakes, vegetated drainage canals, and constructed wetlands, to reduce pressure on urban drainage and naturally treat stormwater. Design water flow according to Da Lat's hilly terrain to minimize soil erosion and protect topographical integrity.	Environmental and Ecological Integrity
M_EX_16	Urban village concept	Environmental feature	accepted in round 2	4,4	4.4	Phát triển mạng lưới không gian xanh đa tầng với các tuyến đường đi bộ, đạp xe kết nối khu dân cư, khu sản xuất nông nghiệp và rừng tự nhiên, hình thành hành lang sinh thái bền vững	Develop a multi-layered green space network with pedestrian and cycling routes connecting residential areas, agricultural production zones, and natural forests, forming a sustainable ecological corridor.	Environmental and Ecological Integrity
M_EX_17	Urban village concept	Environmental feature	accepted in round 2	4,48	4.48	Tăng cường khả năng thích ứng với biến đổi khí hậu, thiết kế hệ thống thẩm thấu nước mặt để giảm thiểu nguy cơ ngập úng và sạt trượt địa hình	Enhance climate change adaptation through the design of surface water infiltration systems to minimize risks of flooding and landslides.	Environmental and Ecological Integrity
M_EX_18	Urban village concept	Environmental feature	accepted in round 2	4,52	4.52	Kiểm soát tỷ lệ bê tông hóa, hạn chế xây dựng kè chắn đất làm mất đi cảnh quan tự nhiên của làng đô thị, khuyến khích sử dụng các giải pháp kỹ thuật bền vững để bảo vệ địa hình	Control the rate of concrete coverage, limit the use of retaining walls that disrupt the village's natural landscape, and encourage sustainable engineering solutions to protect terrain.	Environmental and Ecological Integrity
M_EX_19	Urban village concept	Environmental feature	accepted in round 2	4,48	4.48	Quy hoạch công trình theo tiêu chí kiến trúc xanh, đảm bảo sử dụng vật liệu thân thiện môi trường, tiết kiệm năng lượng và tận dụng tối đa điều kiện tự nhiên	Plan buildings according to green architecture criteria, ensuring the use of environmentally friendly materials, energy efficiency, and full utilization of natural conditions.	Environmental and Ecological Integrity
M_EX_2	Village in the city	Environmental feature	accepted in round 2	4,04	4.04	Hiện nay cư dân thường có nhà trong vườn	Currently, residents typically live in garden houses.	Urban and Agricultural Integration
M_EX_20	Urban village concept	Environmental feature	accepted in round 2	4,48	4.48	Duy trì và bảo tồn cảnh quan thiên nhiên, giữ gìn địa hình tự nhiên để đảm bảo tính hài hòa giữa môi trường xây dựng và hệ sinh thái bản địa	Maintain and conserve natural landscapes, preserving the natural terrain to ensure harmony between the built environment and the native ecosystem.	Environmental and Ecological Integrity
M_EX_21	Urban village concept	Environmental feature	accepted in round 2	4,44	4.44	Quy hoạch và đầu tư phát triển hạ tầng giao thông, bao gồm hệ thống bến bãi đậu xe hợp lý	Plan and invest in transportation infrastructure development, including appropriately located parking facilities.	Social and Spatial Cohesion
M_EX_22	Urban village concept	Environmental feature	accepted in round 2	4,36	4.36	Đánh giá tác động của mô hình nhà kính trong sản xuất nông nghiệp đô thị, cân nhắc các giải pháp nhằm hạn chế ảnh hưởng đến vi khí hậu và cảnh quan chung	Assess the impact of greenhouse structures in urban agriculture, and consider solutions to limit their effects on microclimates and the overall landscape.	Urban and Agricultural Integration
M_EX_23	Urban village concept	Environmental feature	accepted in round 2	4,4	4.4	Xây dựng theo tiêu chuẩn xanh	Construct according to green standards.	Environmental and Ecological Integrity
M_EX_3	Urban village concept	Environmental feature	accepted in round 2	4,32	4.32	Quy hoạch khu trung tâm làng theo hướng tích hợp đầy đủ tiện ích đô thị	Plan urban village centers to fully integrate urban amenities.	Social and Spatial Cohesion
M_EX_4	Urban village concept	Environmental feature	accepted in round 2	4,04	4.04	Phát triển hệ thống dịch vụ sinh hoạt về đêm nhằm đáp ứng nhu cầu của cư dân và thu hút du khách	Develop nighttime service systems to meet residents’ needs and attract tourists.	Addressing Resident Needs
M_EX_5	Urban village concept	Environmental feature	accepted in round 2	4,4	4.4	Cần nghiên cứu sâu hơn về mô hình không gian khu ở, đặc biệt là loại hình nhà ở kết hợp vườn (vườn nhỏ, vườn hoa, v.v.)	Further research is needed on residential typology, especially housing types that combine with gardens (such as small gardens, flower gardens, etc.).	Urban and Agricultural Integration
M_EX_6	Urban village concept	Environmental feature	accepted in round 2	4,12	4.12	Khu sản xuất nông nghiệp cần được nghiên cứu chuyên sâu, bố trí thành khu vực riêng biệt, tách rời khu ở nhằm bảo vệ chất lượng môi trường sống.	Agricultural production areas require in-depth study and should be designated as separate zones, isolated from residential areas to protect environmental quality.	Environmental and Ecological Integrity
M_EX_7	Urban village concept	Environmental feature	accepted in round 2	4,2	4.2	Khu trung tâm làng cần được định hướng phát triển như một không gian đa chức năng, tích hợp các dịch vụ thương mại, khu tập trung nông sản, khu lưu trú và các hoạt động cộng đồng	The urban village center should be oriented toward development as a multifunctional space, integrating commercial services, agricultural product hubs, accommodation, and community activities.	Social and Spatial Cohesion
M_EX_8	Urban village concept	Environmental feature	accepted in round 2	4,28	4.28	Bổ sung tiêu chí quy hoạch liên quan đến y tế và công nghệ, đảm bảo hệ thống hạ tầng y tế và ứng dụng công nghệ vào sản xuất, dịch vụ	Planning criteria related to healthcare and technology should be added, ensuring a proper medical infrastructure system and the application of technology in production and services.	Addressing Resident Needs
M_EX_9	Urban village concept	Environmental feature	accepted in round 2	4,52	4.52	Chiến lược quản lý môi trường cần bao gồm các giải pháp xử lý rác thải và nước thải hiệu quả	Environmental management strategies should include effective solutions for waste and wastewater treatment.	Environmental and Ecological Integrity
M_ViC_01	Village in the city	Environmental feature	accepted in round 1	4	4	Là ngôi làng bị bao bọc bởi thành phố hoặc đô thị, nhưng vẫn giữ lại các đặc điểm xã hội và hình thái riêng biệt của các khu định cư nông thôn	It is a village enclosed by a city or urban area, yet retains distinct social characteristics and settlement forms typical of rural communities.	Social and Spatial Cohesion
M_ViC_013	Village in the city	Environmental feature	accepted in round 1	4,08	4.08	Là làng ở vùng ngoại ô hoặc hoặc làng ở trung tâm thành phố đang trong quá trình đô thị hóa nhanh chóng	It is either a suburban village or a village located within a city center undergoing rapid urbanization.	Community and Social Structures
M_ViC_018	Village in the city	Environmental feature	accepted in round 1	4,12	4.12	Hầu hết các làng đô thị vẫn giữ được những giá trị cốt lõi giúp gắn kết cộng đồng thông qua các công trình tôn giáo, không gian cộng đồng tại các làng như đình, chùa, đền, ao làng, chợ...	Most urban villages still preserve core values that foster community bonds through religious structures and communal spaces such as village temples, pagodas, shrines, village ponds, markets, etc.	Social and Spatial Cohesion
M_ViC_042	Village in the city	Environmental feature	accepted in round 2	3,94	3.94	Tồn tại nhiều loại nhà khác nhau	A variety of housing types exist.	Community and Social Structures
M_ViC_043	Village in the city	Environmental feature	accepted in round 2	4,06	4.06	Tồn tại nhiều ngôi nhà với tuổi đời khác nhau	Houses of varying ages are present.	Cultural Preservation
M_ViC_044	Village in the city	Environmental feature	accepted in round 1	4,08	4.08	Thừa hưởng đặc điểm là có đất nông nghiệp tồn tại trong đô thị	Inherits the characteristic of having agricultural land within the city.	Urban and Agricultural Integration
M_ViC_045	Village in the city	Environmental feature	accepted in round 1	4,08	4.08	Thừa hưởng đặc điểm của nông thôn là có nhà vườn	Inherits the rural characteristic of garden houses.	Urban and Agricultural Integration
M_ViC_046	Village in the city	Environmental feature	accepted in round 1	4,12	4.12	Các đặc điểm nông thôn truyền thống ban đầu của làng đã có những thay đổi đáng kể theo thời gian	The original traditional rural features of the village have changed significantly over time.	Migrant and Ethnic Integration
M_ViC_047	Village in the city	Environmental feature	accepted in round 2	3,88	3.88	Mạng lưới giao thông ban đầu của làng cơ bản được lưu giữ và đã được nâng cấp	The village’s original road network is largely preserved and has been upgraded.	Social and Spatial Cohesion
M_ViC_053	Village in the city	Environmental feature	accepted in round 2	3,98	3.98	Không gian công cộng của làng vẫn định kỳ tổ chức các hoạt động truyền thống	Public spaces in the village continue to host traditional activities on a regular basis.	Social and Spatial Cohesion
M_ViC_054	Village in the city	Environmental feature	accepted in round 2	4,1	4.1	Mật độ nhà ở tăng lên do việc phân lô tách thửa tự phát	Housing density has increased due to spontaneous subdivision and land partitioning.	Addressing Resident Needs
M_ViC_055	Village in the city	Environmental feature	accepted in round 2	3,96	3.96	Nhiều khía cạnh của làng đô thị có liên quan đến các hình thức bền vững, như mật độ và kiểu nhà đa dạng	Many aspects of the urban village relate to sustainable forms, such as diverse housing types and densities.	Addressing Resident Needs
M_ViC_056	Village in the city	Environmental feature	accepted in round 2	3,96	3.96	Nhiều khía cạnh của làng đô thị có liên quan đến các hình thức bền vững, như khả năng đi bộ và sự kết hợp chức năng hỗ trợ nhu cầu của người dân địa phương.	Many aspects of the urban village relate to sustainability, such as walkability and the mix of functions that support local needs.	Addressing Resident Needs
M_ViC_057	Village in the city	Environmental feature	accepted in round 2	3,92	3.92	Tình trạng thiếu hụt về không gian công cộng	There is a shortage of public space.	Addressing Resident Needs
M_ViC_060	Village in the city	Environmental feature	accepted in round 2	3,94	3.94	Làng đô thị đã bị cải tạo là những ngôi làng trước đây, được chuyển đổi thành đất đô thị thông qua việc mở rộng đô thị	Renovated urban villages are former rural villages that have been converted into urban land through urban expansion.	Social and Spatial Cohesion
M_ViC_070	Village in the city	Environmental feature	accepted in round 1	4,12	4.12	Các cơ sở công cộng như hội trường cộng đồng và nhà thờ, đình chùa là những nơi mà cư dân làng thường xuyên có các hoạt động cộng đồng	Public facilities such as community halls and churches, temples, and pagodas are places where village residents regularly engage in community activities.	Social and Spatial Cohesion
M_ViC_TN_011	Indigenous villages in urban areas - Central Highlands VN	Environmental feature	accepted in round 2	4,04	4.04	Giá trị di sản văn hóa vật thể: địa hình, cảnh quan, môi trường thiên nhiên	Tangible cultural heritage values: topography, landscape, and natural environment.	Cultural Preservation
M_ViC_TN_012	Indigenous villages in urban areas - Central Highlands VN	Environmental feature	accepted in round 2	4,04	4.04	Giá trị di sản văn hóa vật thể: các công trình kiến trúc (nhà rông, nhà dài, nhà ở, kho thóc, nhà dầm, cổng làng, nhà mồ và tượng mồ, v.v.)	Tangible cultural heritage values: architectural structures (communal houses, longhouses, residential houses, granaries, stilt houses, village gates, tomb houses, and grave statues, etc.).	Cultural Preservation
M_ViC_TN_013	Indigenous villages in urban areas - Central Highlands VN	Environmental feature	accepted in round 2	4	4	Giá trị di sản văn hóa vật thể: các thiết chế văn hóa, tín ngưỡng (khu nhà rông, khu nhà mồ, vật tế lễ thần linh, các loại ché, ghè, gùi, cung tên, dao rựa, các loại nhạc cụ)	Tangible cultural heritage values: cultural and religious institutions (communal house areas, tomb house areas, ritual offerings to deities, jars, gongs, backpacks, bows and arrows, machetes, various musical instruments).	Cultural Preservation
M_ViC_TN_020	Indigenous villages in urban areas - Central Highlands VN	Environmental feature	accepted in round 2	3,94	3.94	Trường hợp buôn làng của các dân tộc thuộc nhóm Môn - Khơ Me (Bahnar, Xơ Đăng, Giẻ Triêng, Cơ Ho, Mạ, v.v.) cư trú theo kiểu sống thành cụm dân cư tập trung (Mỗi buôn làng đồng nghĩa với một điểm cư trú, tại đó quy tụ toàn thể các gia đình dân làng).	In the case of villages of ethnic groups belonging to the Mon-Khmer language family (Bahnar, Xơ Đăng, Giẻ Triêng, Cơ Ho, Mạ, etc.), they reside in the form of clustered residential communities (each village represents a single settlement where all village families gather).	Social and Spatial Cohesion
M_ViC_TN_025	Indigenous villages in urban areas - Central Highlands VN	Environmental feature	accepted in round 1	4,04	4.04	Nhiều gia đình vẫn giữ nhà sàn truyền thống nhưng xây thêm ở bên cạnh một căn nhà trệt	Many families still maintain traditional stilt houses but have built an additional ground-level house next to them.	Addressing Resident Needs
M_ViC_TN_030	Indigenous villages in urban areas - Central Highlands VN	Environmental feature	accepted in round 1	4	4	Có sân lễ hội	There is a festival courtyard.	Social and Spatial Cohesion
M_ViC_TN_043	Indigenous villages in urban areas - Central Highlands VN	Environmental feature	accepted in round 1	4	4	Không gian công cộng đặc trưng của buôn làng: Không gian văn hóa cồng chiêng.	Characteristic public space of indigenous villages: Gong culture space.	Social and Spatial Cohesion
M_ViC_TN_045	Indigenous villages in urban areas - Central Highlands VN	Environmental feature	accepted in round 2	4,08	4.08	Không gian công cộng đặc trưng của buôn làng: Nhà rông là không gian diễn ra các nghi thức tôn giáo, công việc quan trọng của làng	Characteristic public space of indigenous villages: The communal house (nhà rông) is a space where religious rituals and important village affairs take place.	Social and Spatial Cohesion
M_ViC_TN_047	Indigenous villages in urban areas - Central Highlands VN	Environmental feature	accepted in round 2	4,04	4.04	Không gian công cộng đặc trưng của buôn làng: sân lễ hội là không gian diễn ra các nghi thức tôn giáo, công việc quan trọng của làng	Characteristic public space of indigenous villages: The festival courtyard is a space where religious rituals and important village affairs take place.	Social and Spatial Cohesion
M_ViC_TN_05	Indigenous villages in urban areas - Central Highlands VN	Environmental feature	accepted in round 2	3,96	3.96	Buôn làng hiện nay nằm ở khu vực ngoại ô	The village is currently located in a suburban area.	Social and Spatial Cohesion
M_ViC_TN_054	Indigenous villages in urban areas - Central Highlands VN	Environmental feature	accepted in round 1	4	4	Có mối quan hệ mật thiết giữa con người và thiên nhiên	There is a close relationship between people and nature.	Social and Spatial Cohesion
M_ViC_TN_06	Indigenous villages in urban areas - Central Highlands VN	Environmental feature	accepted in round 2	4,08	4.08	Buôn làng hình thành từ lâu đời, trước lịch sử hình thành của đô thị	The indigenous village was established long ago, predating the formation of the urban area.	Cultural Preservation
M_ViC_TN_09	Indigenous villages in urban areas - Central Highlands VN	Environmental feature	accepted in round 1	4	4	Mỗi dân tộc bản địa có một truyền thống xây dựng buôn làng, nhà ở riêng	Each indigenous ethnic group has its own traditions for building villages and housing.	Social and Spatial Cohesion
TQ_BT_019	Traditional villages - Northern & Central VN	Institutional and governance feature	accepted in round 2	4,02	4.02	Trong làng có xóm (một làng/ thôn có nhiều xóm, là một khu có nhiều nhả ở liền với nhau, có một đường chính và hai bên dân xóm làm nhà)	Within the village, there are hamlets (a village/commune can have many hamlets, which are clusters of houses adjacent to each other, with one main road and houses on both sides).	Community and Social Structures
TQ_BT_020	Traditional villages - Northern & Central VN	Institutional and governance feature	accepted in round 2	3,96	3.96	Trong làng có ngõ (là một đơn vị của xóm, một xóm có thể gồm nhiều ngõ, là một hẻm của xóm, chỉ gồm những gia đình liền nhau nằm trong ngõ)	Within the village, there are alleys (an alley is a subdivision of a hamlet; a hamlet can have many alleys, which are narrow lanes in the hamlet containing adjacent families).	Community and Social Structures
TQ_BT_03	Traditional villages - Northern & Central VN	Institutional and governance feature	accepted in round 2	3,96	3.96	Tổ chức nông thôn theo địa bàn cư trú: xóm, làng. Các thành viên của làng gắn bó bằng quan hệ sản xuất. Sự giúp đỡ, gắn bó lẫn nhau trên tinh thần tôn trọng, bình đẳng.	Rural organization is based on residential areas: hamlets and villages. Village members are bonded by production relations, mutual help, and solidarity on the basis of respect and equality.	Community and Social Structures
TQ_C_01	Urban village concept	Institutional and governance feature	accepted in round 1	4,24	4.24	Được quản lý bền vững bởi cư dân địa phương	It is sustainably managed by local residents.	Community and Social Structures
TQ_C_02	Urban village concept	Institutional and governance feature	accepted in round 1	4,28	4.28	Sự tham gia của cộng đồng trong công tác quy hoạch và triển khai quy hoạch	Community participation in planning and implementation of plans is ensured.	Social and Spatial Cohesion
TQ_C_03	Urban village concept	Institutional and governance feature	accepted in round 1	4,24	4.24	Xem xét quan điểm, nguyện vọng và nhu cầu của các bên liên quan tại địa phương;	Consider the perspectives, aspirations, and needs of local stakeholders.	Addressing Resident Needs
TQ_C_04	Urban village concept	Institutional and governance feature	accepted in round 1	4,2	4.2	Đối thoại và tư vấn thiết kế phải toàn diện và sâu rộng.	Dialogue and design consultation must be comprehensive and extensive.	Sustainable Economic Development
TQ_C_05	Urban village concept	Institutional and governance feature	accepted in round 1	4,24	4.24	Phải có các chương trình quản lý và bảo trì dài hạn, rõ ràng.	There must be clear, long-term management and maintenance programs.	Sustainable Economic Development
TQ_C_06	Urban village concept	Institutional and governance feature	accepted in round 1	4,24	4.24	Tận dụng khả năng tạo dựng mạng lưới hỗ trợ lẫn nhau trong cộng đồng địa phương	Leverage the ability to build mutual support networks within the local community.	Community and Social Structures
TQ_C_07	Urban village concept	Institutional and governance feature	accepted in round 1	4,32	4.32	Tính chất: Là phân khu đô thị thuộc quy hoạch chung; hình thành một khu vực sản xuất nông nghiệp - công nghệ cao, kết hợp khu ở và công trình công cộng; phát huy loại hình du lịch canh nông, đảm bảo yêu cầu bảo vệ tối đa đa dạng sinh học, địa hình, cảnh quan tự nhiên - văn hóa của địa điểm và giảm phát thải khí nhà kính, có cơ sở hạ tầng đồng bộ	Characteristics: It is an urban zone under the general master plan; forms a high-tech agricultural production area combined with residential areas and public facilities; promotes agricultural tourism; ensures maximum protection of biodiversity, terrain, and natural-cultural landscapes of the site; reduces greenhouse gas emissions; and has synchronized infrastructure.	Urban and Agricultural Integration
TQ_C_08	Urban village concept	Institutional and governance feature	accepted in round 1	4,44	4.44	Áp dụng quy trình quản lý, giám sát đầu tư và sau đầu tư thân thiện môi trường cho toàn bộ “Làng đô thị xanh”	Apply environmentally friendly management, investment monitoring, and post-investment supervision processes to the entire “Green Urban Village.”	Environmental and Ecological Integrity
TQ_EX_1	Urban village concept	Institutional and governance feature	accepted in round 2	4,24	4.24	Giải quyết bài toán tái định cư và quy hoạch dân cư	Address resettlement and population planning issues.	Sustainable Economic Development
TQ_EX_3	Urban village concept	Institutional and governance feature	accepted in round 2	4,08	4.08	Tổ chức các buổi tham vấn công khai định kỳ để lấy ý kiến về hạ tầng xanh và du lịch canh nông	Organize regular public consultation sessions to gather opinions on green infrastructure and agricultural tourism.	Sustainable Economic Development
TQ_EX_4	Urban village concept	Institutional and governance feature	accepted in round 2	4,04	4.04	Thiết lập mô hình quản lý làng đô thị đa tầng, kết hợp giữa quản lý hành chính nhà nước và mô hình tự quản của cộng đồng dân cư	Establish a multi-tier urban village management model combining state administrative management and community self-management.	Community and Social Structures
TQ_EX_5	Urban village concept	Institutional and governance feature	accepted in round 2	4,2	4.2	Xây dựng cơ chế quản lý làng đô thị linh hoạt, vừa đảm bảo tuân thủ khung pháp lý chung vừa duy trì các quy ước đặc thù phù hợp với bản sắc địa phương	Develop a flexible urban village management mechanism that both complies with the general legal framework and maintains specific local customs suited to the local identity.	Community and Social Structures
TQ_EX_6	Urban village concept	Institutional and governance feature	accepted in round 2	4,28	4.28	Xây dựng cơ chế quản lý đô thị linh hoạt, vừa đảm bảo tuân thủ khung pháp lý chung vừa duy trì các quy ước đặc thù phù hợp với bản sắc địa phương	Develop a flexible urban management mechanism that both ensures compliance with the general legal framework and maintains specific local customs suited to the local identity.	Community and Social Structures
TQ_ViC_010	Village in the city	Institutional and governance feature	accepted in round 2	4,02	4.02	Làng đô thị trực thuộc sự quản lý của chính quyền đô thị	The urban village is under the management of the city authorities.	Community and Social Structures
TQ_ViC_011	Village in the city	Institutional and governance feature	accepted in round 1	4,04	4.04	Người dân có quyền sử dụng đất hợp pháp	Residents have the legal right to use their land.	Sustainable Economic Development
TQ_ViC_025	Village in the city	Institutional and governance feature	accepted in round 2	3,86	3.86	Có liên quan mật thiết đến sự thay đổi về thể chế về quyền sở hữu và sử dụng đất của tập thể và cá nhân	Closely related to institutional changes regarding collective and individual land ownership and usage rights.	Sustainable Economic Development
TQ_ViC_033	Village in the city	Institutional and governance feature	accepted in round 1	4,04	4.04	Làng đô thị là một địa bàn đặc thù trong thành phố	The urban village is a distinctive area within the city.	Social and Spatial Cohesion
TQ_ViC_06	Village in the city	Institutional and governance feature	accepted in round 1	4,04	4.04	Có tổ dân phố/ ban quản trị thôn	There is a neighborhood or village management committee.	Community and Social Structures
TQ_ViC_TN_03	Indigenous villages in urban areas - Central Highlands VN	Institutional and governance feature	accepted in round 2	3,98	3.98	Việc quy hoạch xây dựng buôn làng trong đô thị hầu như chưa có định hướng rõ ràng	Planning and construction of traditional villages within the city almost lack clear orientation.	Social and Spatial Cohesion
TQ_ViC_TN_06	Indigenous villages in urban areas - Central Highlands VN	Institutional and governance feature	accepted in round 2	3,92	3.92	Thẩm quyền của Hội đồng già làng còn đặc biệt quan trọng đối với dân làng	The authority of the Village Elders’ Council remains especially important to the villagers.	Community and Social Structures
TQ_ViC_TN_07	Indigenous villages in urban areas - Central Highlands VN	Institutional and governance feature	accepted in round 2	4	4	Địa phương quan tâm tái hiện và duy trì nhà rông, xem đây là cái hồn của buôn làng truyền thống	The local authorities are concerned with restoring and maintaining the communal house (nhà rông), seeing it as the soul of the traditional village.	Cultural Preservation
TQ_ViC_TN_08	Indigenous villages in urban areas - Central Highlands VN	Institutional and governance feature	accepted in round 2	4,02	4.02	Đối với buôn làng không có nhà rông, địa phương đã chủ trương xây dựng một nhà sinh hoạt cộng đồng	For villages without a traditional communal house, the local authority has proposed building a community activity house.	Social and Spatial Cohesion
X_BT_011	Traditional villages - Northern & Central VN	Social feature	accepted in round 2	3,94	3.94	Làng có hội văn nghệ giải trí	The village has cultural and entertainment clubs.	Cultural Preservation
X_BT_017	Traditional villages - Northern & Central VN	Social feature	accepted in round 2	3,98	3.98	Việc thờ cúng thần Thành hoàng là công việc chung của cả cộng đồng, cả cộng đồng tham gia vào việc cử hành nghi lễ.	Worship of the Village Deity (Thành hoàng) is a communal activity, with the entire community participating in the rituals.	Community and Social Structures
X_BT_04	Traditional villages - Northern & Central VN	Social feature	accepted in round 2	4,06	4.06	Tính cộng đồng và tính tự trị trong làng vừa có những hệ quả tốt và có những hậu quả xấu.	The community and autonomy in the village have both positive and negative consequences.	Community and Social Structures
X_BT_06	Traditional villages - Northern & Central VN	Social feature	accepted in round 1	4	4	Cư dân đã "di cư" nếp sống làng xã đến an cư lạc nghiệp	Residents have “migrated” the village lifestyle to their new homes and livelihoods.	Migrant and Ethnic Integration
X_BT_07	Traditional villages - Northern & Central VN	Social feature	accepted in round 1	4,04	4.04	Mối quan hệ họ hàng bà con giữa các thành viên trong làng	Kinship ties exist strongly between village members.	Community and Social Structures
X_BT_08	Traditional villages - Northern & Central VN	Social feature	accepted in round 2	4	4	Hội làng là một hình thức sinh hoạt văn hóa điển hình. Đây là một thứ hội cố định thường kỳ về mặt thời gian, huy động và liên quan trực tiếp đến tất cả thành viên trong cộng đồng, và tập trung ý nghĩa văn hóa	The village festival (hội làng) is a typical cultural activity — a regular, fixed-time event that mobilizes and directly involves all community members and embodies cultural significance.	Cultural Preservation
X_C_010	Urban village concept	Social feature	accepted in round 1	4,24	4.24	Tôn trọng và khơi dậy niềm tin vào cuộc sống của làng đô thị	Respect and revive faith in the life of the urban village.	Community and Social Structures
X_C_011	Urban village concept	Social feature	accepted in round 1	4,24	4.24	Gìn giữ, bảo tồn, kế thừa và phát huy các giá trị văn hóa truyền thống trở thành những giá trị phi vật thể	Preserve, conserve, inherit, and promote traditional cultural values as intangible heritage.	Cultural Preservation
X_C_02	Urban village concept	Social feature	accepted in round 1	4	4	Xã hội hòa nhập và có sự tham vấn cộng đồng	The society is integrated and has community consultation.	Community and Social Structures
X_C_04	Urban village concept	Social feature	accepted in round 1	4,08	4.08	Xã hội đạt được một mức độ tự chủ	The society achieves a certain degree of autonomy.	Community and Social Structures
X_C_05	Urban village concept	Social feature	accepted in round 1	4	4	Cần giải quyết các mục tiêu và đặt ra mối quan tâm rộng hơn về khía cạnh xã hội.	It is necessary to address broader social goals and concerns.	Addressing Resident Needs
X_C_06	Urban village concept	Social feature	accepted in round 1	4,08	4.08	Khuyến khích các hoạt động văn hóa đường phố trong đô thị	Encourage street cultural activities	Social and Spatial Cohesion
X_C_07	Urban village concept	Social feature	accepted in round 1	4,12	4.12	Cung cấp cho trẻ em khả năng tiếp cận các mạng lưới giáo dục, xã hội và việc làm.	Provide children access to educational, social, and employment networks.	Addressing Resident Needs
X_C_08	Urban village concept	Social feature	accepted in round 1	4,12	4.12	Nhận ra vai trò xã hội quan trọng của trường tiểu học trong đời sống khu dân cư.	Recognize the important social role of primary schools in residential life.	Community and Social Structures
X_C_09	Urban village concept	Social feature	accepted in round 1	4,12	4.12	Lồng ghép giáo dục chính quy với cuộc sống hàng ngày của cộng đồng	Integrate formal education with the daily life of the community.	Community and Social Structures
X_EE_02	Ethnic enclave	Social feature	accepted in round 1	4,28	4.28	Cư dân làng đô thị đã thích nghi với môi trường đô thị	Urban village residents have adapted to the urban environment.	Social and Spatial Cohesion
X_EE_03	Ethnic enclave	Social feature	accepted in round 2	3,98	3.98	Là một cộng đồng gắn kết chặt chẽ (giữa gia đình và cộng đồng dân cư)	It is a tightly knit community (between families and the residential community).	Community and Social Structures
X_EE_07	Ethnic enclave	Social feature	accepted in round 1	4,16	4.16	Cư dân có ý thức tích cực về việc duy trì bản sắc	Residents have a positive awareness of maintaining their identity.	Cultural Preservation
X_EX_2	Urban village concept	Social feature	accepted in round 2	4,24	4.24	Bảo tồn và phát triển ngôn ngữ bản địa, khuyến khích sử dụng trong đời sống cộng đồng để gìn giữ bản sắc văn hóa	Preserve and develop the indigenous language, encouraging its use in community life to maintain cultural identity.	Cultural Preservation
X_EX_3	Urban village concept	Social feature	accepted in round 2	4,32	4.32	Lồng ghép văn hóa bản địa vào không gian đô thị, tổ chức các hoạt động như lễ hội, chợ phiên và không gian sinh hoạt chung, tạo điều kiện giao lưu và hòa nhập giữa cư dân bản địa và cư dân mới	Incorporate indigenous culture into urban spaces by organizing activities such as festivals, markets, and common gathering places, facilitating interaction and integration between native residents and newcomers.	Migrant and Ethnic Integration
X_EX_4	Urban village concept	Social feature	accepted in round 2	4,24	4.24	Khuyến khích phát triển các làng nghề thủ công sử dụng nguyên liệu tự nhiên hoặc phụ phẩm nông nghiệp, kết hợp với du lịch canh nông để tạo sản phẩm nông nghiệp độc đáo	Encourage the development of traditional crafts using natural materials or agricultural by-products, combined with agritourism to create unique agricultural products.	Sustainable Economic Development
X_EX_5	Urban village concept	Social feature	accepted in round 2	4,36	4.36	Bảo tồn di sản văn hóa vật thể và phi vật thể, duy trì các công trình kiến trúc có giá trị lịch sử và văn hóa trong quy hoạch phát triển làng đô thị	Preserve tangible and intangible cultural heritage, maintaining architecturally valuable historical and cultural structures in urban village development planning.	Cultural Preservation
X_EX_6	Urban village concept	Social feature	accepted in round 2	4,44	4.44	Xây dựng làng đô thị có bản sắc riêng, đảm bảo sự cạnh tranh về kinh tế và dịch vụ để duy trì sự phát triển bền vững	Build urban villages with distinct identities, ensuring economic and service competitiveness to sustain development.	Sustainable Economic Development
X_ViC_012	Village in the city	Social feature	accepted in round 2	4	4	Là một khu định cư đã lâu đời	It is a long-established settlement.	Cultural Preservation
X_ViC_013	Village in the city	Social feature	accepted in round 2	3,98	3.98	Trong thành phần cư dân có người bản địa	The resident population includes indigenous people.	Migrant and Ethnic Integration
X_ViC_014	Village in the city	Social feature	accepted in round 2	3,88	3.88	Trong thành phần cư dân có người di cư từ nông thôn	The resident population includes migrants from rural areas.	Migrant and Ethnic Integration
X_ViC_015	Village in the city	Social feature	accepted in round 1	4,12	4.12	Trong thành phần cư dân có người di cư từ thành thị	The resident population includes migrants from urban areas.	Migrant and Ethnic Integration
X_ViC_018	Village in the city	Social feature	accepted in round 1	4,24	4.24	Là nơi lưu giữ các giá trị văn hóa, nhân văn và có nhiều tiềm năng kinh tế đô thị	It is a place that preserves cultural and humanitarian values and has significant urban economic potential.	Sustainable Economic Development
X_ViC_02	Village in the city	Social feature	accepted in round 1	4	4	Có sự pha trộn giữa xã hội nông thôn và thành thị	There is a mix of rural and urban social characteristics.	Urban and Agricultural Integration
X_ViC_024	Village in the city	Social feature	accepted in round 1	4,12	4.12	Về mặt địa lý, làng đô thị nằm trong đô thị. Tuy nhiên, người dân vẫn duy trì các hoạt động truyền thống trong cuộc sống hàng ngày	Geographically, the urban village lies within the city, yet people still maintain traditional activities in their daily lives.	Cultural Preservation
X_ViC_025	Village in the city	Social feature	accepted in round 1	4,16	4.16	Những khía cạnh xã hội tích cực hiện diện ở làng đô thị cũng là điều cần thiết trong việc thiết kế cộng đồng bền vững	Positive social aspects present in the urban village are also essential in designing sustainable communities.	Social and Spatial Cohesion
X_ViC_029	Village in the city	Social feature	accepted in round 1	4,12	4.12	Thể hiện mối quan hệ xã hội chặt chẽ, cung cấp mạng lưới hỗ trợ gần gũi và truyền thống giúp đỡ lẫn nhau, cùng với sự gắn bó và đoàn kết trong cộng đồng	Demonstrates close social relationships, providing a traditional and intimate support network for mutual assistance, along with community bonding and solidarity.	Community and Social Structures
X_ViC_035	Village in the city	Social feature	accepted in round 1	4	4	Hầu hết các làng đô thị vẫn giữ được những giá trị cốt lõi giúp gắn kết cộng đồng thông qua các hoạt động cộng đồng được tổ chức trong các lễ hội làng	Most urban villages still preserve core values that help bind the community through communal activities organized during village festivals.	Community and Social Structures
X_ViC_04	Village in the city	Social feature	accepted in round 2	3,98	3.98	Các chuẩn mực xã hội truyền thống vẫn còn được lưu giữ	Traditional social norms are still maintained.	Migrant and Ethnic Integration
X_ViC_05	Village in the city	Social feature	accepted in round 2	4,08	4.08	Đang trải qua nhiều sự chuyển đổi về bản sắc	Undergoing many transformations in identity.	Community and Social Structures
X_ViC_06	Village in the city	Social feature	accepted in round 1	4	4	Đang trải qua nhiều sự chuyển đổi về quan hệ xã hội	Undergoing many transformations in social relationships.	Community and Social Structures
X_ViC_07	Village in the city	Social feature	accepted in round 2	4,02	4.02	Đang trải qua nhiều sự chuyển đổi về phương thức tổ chức và quản lý	Undergoing many transformations in organizational and management methods.	Community and Social Structures
X_ViC_TN_01	Indigenous villages in urban areas - Central Highlands VN	Social feature	accepted in round 1	4,08	4.08	Mỗi dân tộc bản địa đều có truyền thống văn hóa đặc sắc, nhiều phong tục tập quán, lễ hội dân gian	Each indigenous ethnic group has distinctive cultural traditions, with many customs and folk festivals.	Cultural Preservation
X_ViC_TN_010	Indigenous villages in urban areas - Central Highlands VN	Social feature	accepted in round 1	4,08	4.08	Sự ảnh hưởng của người Kinh như quan niệm ở nhà trệt, xây dựng kiên cố đã trở nên phổ biến	The influence of the Kinh people, such as the concept of ground-floor houses and solid construction, has become widespread.	Migrant and Ethnic Integration
X_ViC_TN_02	Indigenous villages in urban areas - Central Highlands VN	Social feature	accepted in round 1	4,08	4.08	Phong tục tập quán truyền thống thường có giá trị di sản văn hóa phi vật thể	Traditional customs often have intangible cultural heritage value.	Cultural Preservation
X_ViC_TN_03	Indigenous villages in urban areas - Central Highlands VN	Social feature	accepted in round 1	4,16	4.16	Giá trị di sản văn hóa phi vật thể: không gian văn hóa cồng chiêng, nghệ thuật cồng chiêng	Intangible cultural heritage value: gong cultural space, gong art.	Cultural Preservation
X_ViC_TN_04	Indigenous villages in urban areas - Central Highlands VN	Social feature	accepted in round 1	4,08	4.08	Giá trị di sản văn hóa phi vật thể: Sử thi Tây Nguyên - văn hóa sử thi, trường ca, các loại hình văn hóa dân gian như văn học, dân ca, dân nhạc, lễ hội và các phong tục tập quán	Intangible cultural heritage value: Central Highlands epics—epic culture, long poems, various forms of folk culture such as literature, folk songs, folk music, festivals, and customs.	Cultural Preservation
X_ViC_TN_05	Indigenous villages in urban areas - Central Highlands VN	Social feature	accepted in round 1	4	4	Giá trị di sản văn hóa phi vật thể: bản sắc văn hóa ẩm thực	Intangible cultural heritage value: culinary cultural identity.	Cultural Preservation
X_ViC_TN_06	Indigenous villages in urban areas - Central Highlands VN	Social feature	accepted in round 1	4,08	4.08	Giá trị di sản văn hóa phi vật thể: đồ dùng gia đình, công cụ sản xuất và nghề truyền thống	Intangible cultural heritage value: household items, production tools, and traditional crafts.	Cultural Preservation
X_ViC_TN_08	Indigenous villages in urban areas - Central Highlands VN	Social feature	accepted in round 2	4,02	4.02	Giá trị di sản văn hóa phi vật thể: văn hóa cổ truyền Tây Nguyên đọng lại trong nếp sống bình đẳng của cộng đồng dân cư với vai trò của già làng	Intangible cultural heritage value: Central Highlands traditional culture reflected in the community’s egalitarian way of life, along with the role of the village elder.	Cultural Preservation
X_ViC_TN_09	Indigenous villages in urban areas - Central Highlands VN	Social feature	accepted in round 2	4,06	4.06	Giá trị di sản văn hóa phi vật thể: văn hóa cổ truyền Tây Nguyên đọng lại trong nghệ thuật tạo hình của tượng mồ, nhà rông, hoa văn trên vải và kiến trúc	Intangible cultural heritage value: Central Highlands traditional culture reflected in the sculptural art of mortuary statues, communal houses (nhà rông), textile patterns, and architecture.	Cultural Preservation
