# Supplementary material for: (Re)defining urban villages and their potential in sustaining local authenticity: A case study of Da Lat, Viet Nam
Source: PLoS One. 2026 Apr 3;21(4):e0345741. doi: 10.1371/journal.pone.0345741 (PMC13048443; doi:10.1371/journal.pone.0345741)
Supplement: S3 Data — (CSV) [file pone.0345741.s003.csv]

Expert	Criterion	Cultural Preservation	Social and Spatial Cohesion	Urban and Agricultural Integration	Community and Social Structures	Addressing Resident Needs	Migrant and Ethnic Integration	Sustainable Economic Development	Environmental and Ecological Integrity
Ngô Ngọc Quang	Cultural Preservation	1	6	4	1	1/7	6	1	1/6
Ngô Ngọc Quang	Social and Spatial Cohesion	1/6	1	1/5	1	1/8	1	1/8	3
Ngô Ngọc Quang	Urban and Agricultural Integration	1/4	5	1	1/3	1/6	3	1/8	1/5
Ngô Ngọc Quang	Community and Social Structures	1	1	3	1	1/7	1	1/5	1/4
Ngô Ngọc Quang	Addressing Resident Needs	7	8	6	7	1	6	1/5	5
Ngô Ngọc Quang	Migrant and Ethnic Integration	1/6	1	1/3	1	1/6	1	1/5	1/3
Ngô Ngọc Quang	Sustainable Economic Development	1	8	8	5	5	5	1	5
Ngô Ngọc Quang	Environmental and Ecological Integrity	6	1/3	5	4	1/5	3	1/5	1
Trần Đức Lộc	Cultural Preservation	1	1	5	1	1/5	1/5	1	1/5
Trần Đức Lộc	Social and Spatial Cohesion	1	1	1	1	1/5	1	1	1/5
Trần Đức Lộc	Urban and Agricultural Integration	1/5	1	1	1	1	1/3	1	1/3
Trần Đức Lộc	Community and Social Structures	1	1	1	1	1/5	1/3	1	1/3
Trần Đức Lộc	Addressing Resident Needs	5	5	1	5	1	1/5	1	1
Trần Đức Lộc	Migrant and Ethnic Integration	5	1	3	3	5	1	1	1/3
Trần Đức Lộc	Sustainable Economic Development	1	1	1	1	1	1	1	1
Trần Đức Lộc	Environmental and Ecological Integrity	5	5	3	3	1	3	1	1
Trần Văn Việt	Cultural Preservation	1	5	1	3	3	1/3	1	3
Trần Văn Việt	Social and Spatial Cohesion	1/5	1	1/3	3	1/3	3	1/5	1/5
Trần Văn Việt	Urban and Agricultural Integration	1	3	1	5	1	3	1	1/3
Trần Văn Việt	Community and Social Structures	1/3	1/3	1/5	1	1/3	1/5	1/3	1
Trần Văn Việt	Addressing Resident Needs	1/3	3	1	3	1	3	1/5	1/3
Trần Văn Việt	Migrant and Ethnic Integration	3	1/3	1/3	5	1/3	1	1/3	1/5
Trần Văn Việt	Sustainable Economic Development	1	5	1	3	5	3	1	1
Trần Văn Việt	Environmental and Ecological Integrity	1/3	5	3	1	3	5	1	1
Nguyễn Ngọc Cường	Cultural Preservation	1	9	7	1	1	3	1	1/5
Nguyễn Ngọc Cường	Social and Spatial Cohesion	1/9	1	1/5	1	1/3	1/7	1/5	1
Nguyễn Ngọc Cường	Urban and Agricultural Integration	1/7	5	1	5	1	5	1	1/9
Nguyễn Ngọc Cường	Community and Social Structures	1	1	1/5	1	1	1	1/5	1
Nguyễn Ngọc Cường	Addressing Resident Needs	1	3	1	1	1	1	1	1/3
Nguyễn Ngọc Cường	Migrant and Ethnic Integration	1/3	7	1/5	1	1	1	1/5	1/3
Nguyễn Ngọc Cường	Sustainable Economic Development	1	5	1	5	1	5	1	1/9
Nguyễn Ngọc Cường	Environmental and Ecological Integrity	5	1	9	1	3	3	9	1
Lương Văn Ngự	Cultural Preservation	1	9	7	1	1	3	1	1/5
Lương Văn Ngự	Social and Spatial Cohesion	1/9	1	1/5	1	1/3	1	1/5	1/5
Lương Văn Ngự	Urban and Agricultural Integration	1/7	5	1	5	1	5	1	1/5
Lương Văn Ngự	Community and Social Structures	1	1	1/5	1	1	1	1/5	1/3
Lương Văn Ngự	Addressing Resident Needs	1	3	1	1	1	1	1	1/5
Lương Văn Ngự	Migrant and Ethnic Integration	1/3	1	1/5	1	1	1	1/5	1/5
Lương Văn Ngự	Sustainable Economic Development	1	5	1	5	1	5	1	1/7
Lương Văn Ngự	Environmental and Ecological Integrity	5	5	5	3	5	5	7	1
Nguyễn Sô	Cultural Preservation	1	7	7	1	1	3	1	1/5
Nguyễn Sô	Social and Spatial Cohesion	1/7	1	1/5	1	1/3	1	1/5	1/5
Nguyễn Sô	Urban and Agricultural Integration	1/7	5	1	5	1	5	1	1/9
Nguyễn Sô	Community and Social Structures	1	1	1/5	1	1	1	1/5	1/3
Nguyễn Sô	Addressing Resident Needs	1	3	1	1	1	1	1	1/5
Nguyễn Sô	Migrant and Ethnic Integration	1/3	1	1/5	1	1	1	1/5	1/5
Nguyễn Sô	Sustainable Economic Development	1	5	1	5	1	5	1	1/5
Nguyễn Sô	Environmental and Ecological Integrity	5	5	9	3	5	5	5	1
Đỗ Mạnh Hiếu	Cultural Preservation	1	1/3	5	1	1/5	1/5	1	1/5
Đỗ Mạnh Hiếu	Social and Spatial Cohesion	3	1	5	1	1	1/3	1/5	1/5
Đỗ Mạnh Hiếu	Urban and Agricultural Integration	1/5	1/5	1	1/5	1/5	1/5	1/5	1/5
Đỗ Mạnh Hiếu	Community and Social Structures	1	1	5	1	1/3	1/5	1/5	1/5
Đỗ Mạnh Hiếu	Addressing Resident Needs	5	1	5	3	1	5	1/5	1/5
Đỗ Mạnh Hiếu	Migrant and Ethnic Integration	5	3	5	5	1/5	1	1/5	1/5
Đỗ Mạnh Hiếu	Sustainable Economic Development	1	5	5	5	5	5	1	1/5
Đỗ Mạnh Hiếu	Environmental and Ecological Integrity	5	5	5	5	5	5	5	1
Đinh Đức Hưng	Cultural Preservation	1	1	5	5	1	1	1	1/3
Đinh Đức Hưng	Social and Spatial Cohesion	1	1	1	1	1	1	1	1
Đinh Đức Hưng	Urban and Agricultural Integration	1/5	1	1	1	1	1	1/5	1/5
Đinh Đức Hưng	Community and Social Structures	1/5	1	1	1	3	3	1/3	1
Đinh Đức Hưng	Addressing Resident Needs	1	1	1	1/3	1	1	1	1
Đinh Đức Hưng	Migrant and Ethnic Integration	1	1	1	1/3	1	1	1	1
Đinh Đức Hưng	Sustainable Economic Development	1	1	5	3	1	1	1	1
Đinh Đức Hưng	Environmental and Ecological Integrity	3	1	5	1	1	1	1	1
Trần Viết Dũng	Cultural Preservation	1	7	5	3	3	1	1	1/5
Trần Viết Dũng	Social and Spatial Cohesion	1/7	1	1/5	1	1/3	1/7	1/5	1/5
Trần Viết Dũng	Urban and Agricultural Integration	1/5	5	1	5	1	3	1/3	1/3
Trần Viết Dũng	Community and Social Structures	1/3	1	1/5	1	1/3	1/5	1/5	1
Trần Viết Dũng	Addressing Resident Needs	1/3	3	1	3	1	1	1	1/3
Trần Viết Dũng	Migrant and Ethnic Integration	1	7	1/3	5	1	1	1/5	1/3
Trần Viết Dũng	Sustainable Economic Development	1	5	3	5	1	5	1	1/5
Trần Viết Dũng	Environmental and Ecological Integrity	5	5	3	1	3	3	5	1
Nguyễn Thành Huân	Cultural Preservation	1	3	1/3	1/3	1	1/3	1/7	1/5
Nguyễn Thành Huân	Social and Spatial Cohesion	1/3	1	1/5	1	1/3	1	1/7	1/5
Nguyễn Thành Huân	Urban and Agricultural Integration	3	5	1	3	4	4	1/5	1/4
Nguyễn Thành Huân	Community and Social Structures	3	1	1/3	1	1/3	1	1/6	1/5
Nguyễn Thành Huân	Addressing Resident Needs	1	3	1/4	3	1	2	1/7	1/5
Nguyễn Thành Huân	Migrant and Ethnic Integration	3	1	1/4	1	1/2	1	1/7	1/3
Nguyễn Thành Huân	Sustainable Economic Development	7	7	5	6	7	7	1	5
Nguyễn Thành Huân	Environmental and Ecological Integrity	5	5	4	5	5	3	1/5	1
Hồ Ngọc Nam	Cultural Preservation	1	1	5	1/5	1	5	1	1
Hồ Ngọc Nam	Social and Spatial Cohesion	1	1	1	1/5	1/5	1	1/5	1
Hồ Ngọc Nam	Urban and Agricultural Integration	1/5	1	1	5	5	5	1	1
Hồ Ngọc Nam	Community and Social Structures	5	5	1/5	1	1/5	5	1/5	1
Hồ Ngọc Nam	Addressing Resident Needs	1	5	1/5	5	1	5	1	1
Hồ Ngọc Nam	Migrant and Ethnic Integration	1/5	1	1/5	1/5	1/5	1	1/5	1
Hồ Ngọc Nam	Sustainable Economic Development	1	5	1	5	1	5	1	1
Hồ Ngọc Nam	Environmental and Ecological Integrity	1	1	1	1	1	1	1	1
Trần Văn Toàn	Cultural Preservation	1	1	1	1	1	1	1	1
Trần Văn Toàn	Social and Spatial Cohesion	1	1	1	1	1/3	1	1	1
Trần Văn Toàn	Urban and Agricultural Integration	1	1	1	1	1	1	1	1
Trần Văn Toàn	Community and Social Structures	1	1	1	1	1	1	1	1
Trần Văn Toàn	Addressing Resident Needs	1	3	1	1	1	1	1	1
Trần Văn Toàn	Migrant and Ethnic Integration	1	1	1	1	1	1	1	1
Trần Văn Toàn	Sustainable Economic Development	1	1	1	1	1	1	1	1
Trần Văn Toàn	Environmental and Ecological Integrity	1	1	1	1	1	1	1	1
Lê Văn Tám	Cultural Preservation	1	1	5	1	1/5	3	1	1/5
Lê Văn Tám	Social and Spatial Cohesion	1	1	1	1/3	1/5	1	1	1/9
Lê Văn Tám	Urban and Agricultural Integration	1/5	1	1	1	1	1	1	1/9
Lê Văn Tám	Community and Social Structures	1	3	1	1	1	1	5	1/9
Lê Văn Tám	Addressing Resident Needs	5	5	1	1	1	1	5	1
Lê Văn Tám	Migrant and Ethnic Integration	1/3	1	1	1	1	1	5	1/7
Lê Văn Tám	Sustainable Economic Development	1	1	1	1/5	1/5	1/5	1	1/9
Lê Văn Tám	Environmental and Ecological Integrity	5	9	9	9	1	7	9	1
Nguyễn Phạm Trung Tín	Cultural Preservation	1	9	1/9	1/9	1	1/3	1	1
Nguyễn Phạm Trung Tín	Social and Spatial Cohesion	1/9	1	1	1	1	9	1/9	1/5
Nguyễn Phạm Trung Tín	Urban and Agricultural Integration	9	1	1	1/3	1/5	5	1	1/3
Nguyễn Phạm Trung Tín	Community and Social Structures	9	1	3	1	1	1	1	1
Nguyễn Phạm Trung Tín	Addressing Resident Needs	1	1	5	1	1	5	1	5
Nguyễn Phạm Trung Tín	Migrant and Ethnic Integration	3	1/9	1/5	1	1/5	1	1/5	1/3
Nguyễn Phạm Trung Tín	Sustainable Economic Development	1	9	1	1	1	5	1	1
Nguyễn Phạm Trung Tín	Environmental and Ecological Integrity	1	5	3	1	1/5	3	1	1
Nguyễn Dương Trung Hữu	Cultural Preservation	1	1	1	1	5	1	1	1
Nguyễn Dương Trung Hữu	Social and Spatial Cohesion	1	1	1	1	5	1	1	1
Nguyễn Dương Trung Hữu	Urban and Agricultural Integration	1	1	1	1/5	5	1	1	1
Nguyễn Dương Trung Hữu	Community and Social Structures	1	1	5	1	1	1	1	1
Nguyễn Dương Trung Hữu	Addressing Resident Needs	1/5	1/5	1/5	1	1	1	1	1
Nguyễn Dương Trung Hữu	Migrant and Ethnic Integration	1	1	1	1	1	1	1	1
Nguyễn Dương Trung Hữu	Sustainable Economic Development	1	1	1	1	1	1	1	1
Nguyễn Dương Trung Hữu	Environmental and Ecological Integrity	1	1	1	1	1	1	1	1
Tôn Thất Thanh Phong	Cultural Preservation	1	9	9	9	9	9	9	9
Tôn Thất Thanh Phong	Social and Spatial Cohesion	1/9	1	9	7	7	7	7	7
Tôn Thất Thanh Phong	Urban and Agricultural Integration	1/9	1/9	1	6	6	6	6	6
Tôn Thất Thanh Phong	Community and Social Structures	1/9	1/7	1/6	1	6	6	8	8
Tôn Thất Thanh Phong	Addressing Resident Needs	1/9	1/7	1/6	1/6	1	8	8	8
Tôn Thất Thanh Phong	Migrant and Ethnic Integration	1/9	1/7	1/6	1/6	1/8	1	1	8
Tôn Thất Thanh Phong	Sustainable Economic Development	1/9	1/7	1/6	1/8	1/8	1	1	8
Tôn Thất Thanh Phong	Environmental and Ecological Integrity	1/9	1/7	1/6	1/8	1/8	1/8	1/8	1
Hồ Thành Vinh	Cultural Preservation	1	1	5	1	1/5	1	1	5
Hồ Thành Vinh	Social and Spatial Cohesion	1	1	1	1	1	1	1	1
Hồ Thành Vinh	Urban and Agricultural Integration	1/5	1	1	1	1	1	1	1
Hồ Thành Vinh	Community and Social Structures	1	1	1	1	1	1	1	1
Hồ Thành Vinh	Addressing Resident Needs	5	1	1	1	1	1	1	1
Hồ Thành Vinh	Migrant and Ethnic Integration	1	1	1	1	1	1	1	1
Hồ Thành Vinh	Sustainable Economic Development	1	1	1	1	1	1	1	1
Hồ Thành Vinh	Environmental and Ecological Integrity	1/5	1	1	1	1	1	1	1
Triệu Văn Thuần	Cultural Preservation	1	1	1	1	1	1	1	1
Triệu Văn Thuần	Social and Spatial Cohesion	1	1	1	1	1	1	1	1
Triệu Văn Thuần	Urban and Agricultural Integration	1	1	1	1	1	1	1	1
Triệu Văn Thuần	Community and Social Structures	1	1	1	1	1	1	1	1
Triệu Văn Thuần	Addressing Resident Needs	1	1	1	1	1	1	1	1
Triệu Văn Thuần	Migrant and Ethnic Integration	1	1	1	1	1	1	1	1
Triệu Văn Thuần	Sustainable Economic Development	1	1	1	1	1	1	1	1
Triệu Văn Thuần	Environmental and Ecological Integrity	1	1	1	1	1	1	1	1
Ngô Minh Uyên	Cultural Preservation	1	7	5	3	1/3	1/4	1	1/7
Ngô Minh Uyên	Social and Spatial Cohesion	1/7	1	5	1/2	1/5	1/5	1/3	1/8
Ngô Minh Uyên	Urban and Agricultural Integration	1/5	1/5	1	1/5	1/3	1	1/7	1/8
Ngô Minh Uyên	Community and Social Structures	1/3	2	5	1	1/3	1	1/3	1/5
Ngô Minh Uyên	Addressing Resident Needs	3	5	3	3	1	3	4	1/7
Ngô Minh Uyên	Migrant and Ethnic Integration	4	5	1	1	1/3	1	1/3	1/5
Ngô Minh Uyên	Sustainable Economic Development	1	3	7	3	1/4	3	1	2
Ngô Minh Uyên	Environmental and Ecological Integrity	7	8	8	5	7	5	1/2	1
Bùi Thị Kim Dung	Cultural Preservation	1	8	1/5	1/5	1/3	1/3	1/2	1/5
Bùi Thị Kim Dung	Social and Spatial Cohesion	1/8	1	1/4	3	4	1/2	1/3	1/7
Bùi Thị Kim Dung	Urban and Agricultural Integration	5	4	1	5	4	5	1/5	1/5
Bùi Thị Kim Dung	Community and Social Structures	5	1/3	1/5	1	1/4	1	1/5	1/5
Bùi Thị Kim Dung	Addressing Resident Needs	3	1/4	1/4	4	1	1/4	2	1/5
Bùi Thị Kim Dung	Migrant and Ethnic Integration	3	2	1/5	1	4	1	1/5	1/6
Bùi Thị Kim Dung	Sustainable Economic Development	2	3	5	5	1/2	5	1	1/6
Bùi Thị Kim Dung	Environmental and Ecological Integrity	5	7	5	5	5	6	6	1
Nguyễn Phạm Như Thủy	Cultural Preservation	1	1	1/3	1/3	1	1/3	1	1
Nguyễn Phạm Như Thủy	Social and Spatial Cohesion	1	1	1	1	1/3	1/3	1/3	1/3
Nguyễn Phạm Như Thủy	Urban and Agricultural Integration	3	1	1	3	1	3	1	1
Nguyễn Phạm Như Thủy	Community and Social Structures	3	1	1/3	1	1/3	1	1	1
Nguyễn Phạm Như Thủy	Addressing Resident Needs	1	3	1	3	1	1	1	1
Nguyễn Phạm Như Thủy	Migrant and Ethnic Integration	3	3	1/3	1	1	1	1	1
Nguyễn Phạm Như Thủy	Sustainable Economic Development	1	3	1	1	1	1	1	1
Nguyễn Phạm Như Thủy	Environmental and Ecological Integrity	1	3	1	1	1	1	1	1
Phan Bá Hoàng	Cultural Preservation	1	5	1	1	1	5	1	1/5
Phan Bá Hoàng	Social and Spatial Cohesion	1/5	1	1/5	1	1/7	1	1/9	1/5
Phan Bá Hoàng	Urban and Agricultural Integration	1	5	1	5	1/5	1	1/5	1/5
Phan Bá Hoàng	Community and Social Structures	1	1	1/5	1	1	1/3	1/5	1/7
Phan Bá Hoàng	Addressing Resident Needs	1	7	5	1	1	1	1/7	1/5
Phan Bá Hoàng	Migrant and Ethnic Integration	1/5	1	1	3	1	1	1/7	1/7
Phan Bá Hoàng	Sustainable Economic Development	1	9	5	5	7	7	1	1
Phan Bá Hoàng	Environmental and Ecological Integrity	5	5	5	7	5	7	1	1
Lê Tứ	Cultural Preservation	1	1/5	1/5	1	1/5	1	1/5	1
Lê Tứ	Social and Spatial Cohesion	5	1	5	5	1/5	1	1	1
Lê Tứ	Urban and Agricultural Integration	5	1/5	1	3	1	3	1	1
Lê Tứ	Community and Social Structures	1	1/5	1/3	1	1/5	1	1/5	1
Lê Tứ	Addressing Resident Needs	5	5	1	5	1	3	1	1
Lê Tứ	Migrant and Ethnic Integration	1	1	1/3	1	1/3	1	1/3	1/5
Lê Tứ	Sustainable Economic Development	5	1	1	5	1	3	1	1
Lê Tứ	Environmental and Ecological Integrity	1	1	1	1	1	5	1	1
Vũ Thị Nam Phương	Cultural Preservation	1	1	3	1	1	1	1	1
Vũ Thị Nam Phương	Social and Spatial Cohesion	1	1	1	1	1	3	1	1
Vũ Thị Nam Phương	Urban and Agricultural Integration	1/3	1	1	1/3	1	1	1	1/3
Vũ Thị Nam Phương	Community and Social Structures	1	1	3	1	1/3	1/3	1	1/3
Vũ Thị Nam Phương	Addressing Resident Needs	1	1	1	3	1	1	1/3	1/3
Vũ Thị Nam Phương	Migrant and Ethnic Integration	1	1/3	1	3	1	1	1	1
Vũ Thị Nam Phương	Sustainable Economic Development	1	1	1	1	3	1	1	1
Vũ Thị Nam Phương	Environmental and Ecological Integrity	1	1	3	3	3	1	1	1
Vũ Xuân Hùng	Cultural Preservation	1	1	5	1	1	1	1	1
Vũ Xuân Hùng	Social and Spatial Cohesion	1	1	1	1/3	1	1	1	1
Vũ Xuân Hùng	Urban and Agricultural Integration	1/5	1	1	1	1	1	1	1
Vũ Xuân Hùng	Community and Social Structures	1	3	1	1	1	1	1	1
Vũ Xuân Hùng	Addressing Resident Needs	1	1	1	1	1	1	1	1
Vũ Xuân Hùng	Migrant and Ethnic Integration	1	1	1	1	1	1	1	1
Vũ Xuân Hùng	Sustainable Economic Development	1	1	1	1	1	1	1	1
Vũ Xuân Hùng	Environmental and Ecological Integrity	1	1	1	1	1	1	1	1
