# Supplementary material for: (Re)defining urban villages and their potential in sustaining local authenticity: A case study of Da Lat, Viet Nam
Source: PLoS One. 2026 Apr 3;21(4):e0345741. doi: 10.1371/journal.pone.0345741 (PMC13048443; doi:10.1371/journal.pone.0345741)
Supplement: S4 Data — (CSV) [file pone.0345741.s004.csv]

Làng	Village	ID_new	Phiếu 1	Phiếu 2	Phiếu 3	Phiếu 4	Phiếu 5	Phiếu 6	Phiếu 7
An Hòa	An Hoa	K_EE_01		0	0	0	0
An Hòa	An Hoa	X_EE_01		1	1	1	1
An Hòa	An Hoa	X_EE_02		1	1	1	1
An Hòa	An Hoa	X_EE_03		1	1	1	1
An Hòa	An Hoa	X_EE_04		0	0	0	1
An Hòa	An Hoa	X_EE_05		1	1	1	1
An Hòa	An Hoa	X_EE_06		1	1	1	0
An Hòa	An Hoa	X_EE_07		1	1	1	1
An Hòa	An Hoa	M_EE_01		1	1	1	1
An Hòa	An Hoa	M_EE_02		0	0	0	0
An Hòa	An Hoa	TQ_EE_01		1	1	1	1
An Hòa	An Hoa	K_ViC_01		0	0	0	1
An Hòa	An Hoa	K_ViC_02		0	0	0	0
An Hòa	An Hoa	K_ViC_03		0	0	0	0
An Hòa	An Hoa	K_ViC_04		0	0	0	1
An Hòa	An Hoa	K_ViC_05		0	0	0	0
An Hòa	An Hoa	K_ViC_06		1	1	1	1
An Hòa	An Hoa	K_ViC_07		0	0	0	0
An Hòa	An Hoa	K_ViC_08		1	1	1	1
An Hòa	An Hoa	K_ViC_09		1	1	1	0
An Hòa	An Hoa	K_ViC_010		0	0		1
An Hòa	An Hoa	K_ViC_011		1	1	0	0
An Hòa	An Hoa	K_ViC_012		1	1	1	0
An Hòa	An Hoa	K_ViC_013		1	1	1	1
An Hòa	An Hoa	K_ViC_014		1	1	1	1
An Hòa	An Hoa	K_ViC_015		1	1	1	1
An Hòa	An Hoa	K_ViC_016		1	1	1	1
An Hòa	An Hoa	K_ViC_017		1	1	1	1
An Hòa	An Hoa	K_ViC_018		1	1	1	1
An Hòa	An Hoa	K_ViC_019		0	0	0	0
An Hòa	An Hoa	K_ViC_020		0	0	0	0
An Hòa	An Hoa	K_ViC_021		0	0	0	0
An Hòa	An Hoa	K_ViC_022		1	0	0	1
An Hòa	An Hoa	K_ViC_023		1	1	1	1
An Hòa	An Hoa	K_ViC_024		1	1	1	1
An Hòa	An Hoa	K_ViC_025		1	1	1	1
An Hòa	An Hoa	K_ViC_026		0	1	1	1
An Hòa	An Hoa	K_ViC_027		0	0	0	0
An Hòa	An Hoa	K_ViC_028		0	0	0	0
An Hòa	An Hoa	X_ViC_01		1	1	1	0
An Hòa	An Hoa	X_ViC_02		0	0	0	1
An Hòa	An Hoa	X_ViC_03		1	1	1	0
An Hòa	An Hoa	X_ViC_04		1	1	1	1
An Hòa	An Hoa	X_ViC_05		1	1	1	0
An Hòa	An Hoa	X_ViC_06		1	1	1	1
An Hòa	An Hoa	X_ViC_07		1	1	1	1
An Hòa	An Hoa	X_ViC_08		1	1	1	1
An Hòa	An Hoa	X_ViC_09		1	1	1	1
An Hòa	An Hoa	X_ViC_010		1	1	1	1
An Hòa	An Hoa	X_ViC_011		0	0	0	0
An Hòa	An Hoa	X_ViC_012		1	1	1	1
An Hòa	An Hoa	X_ViC_013		0	0	0	0
An Hòa	An Hoa	X_ViC_014		0	0	0	0
An Hòa	An Hoa	X_ViC_015		1	1	1	1
An Hòa	An Hoa	X_ViC_016		0	0	0	1
An Hòa	An Hoa	X_ViC_017		0	0	0	0
An Hòa	An Hoa	X_ViC_018		1	1	1	1
An Hòa	An Hoa	X_ViC_019		1	1	1	1
An Hòa	An Hoa	X_ViC_020		1	1	1	0
An Hòa	An Hoa	X_ViC_021		1	1	1	0
An Hòa	An Hoa	X_ViC_022		1	1	1	1
An Hòa	An Hoa	X_ViC_023		1	1	1	1
An Hòa	An Hoa	X_ViC_024		1	1	1	1
An Hòa	An Hoa	X_ViC_025		1	1	1	1
An Hòa	An Hoa	X_ViC_026		0	0	0	0
An Hòa	An Hoa	X_ViC_027		0	0	0	0
An Hòa	An Hoa	X_ViC_028		0	0	0	1
An Hòa	An Hoa	X_ViC_029		1	1	1	1
An Hòa	An Hoa	X_ViC_030		0	0	0	0
An Hòa	An Hoa	X_ViC_031		0	0	0	0
An Hòa	An Hoa	X_ViC_032		1	1	1	1
An Hòa	An Hoa	X_ViC_033		1	1	1	1
An Hòa	An Hoa	X_ViC_034		0	0	0	0
An Hòa	An Hoa	X_ViC_035		1	1	1	1
An Hòa	An Hoa	M_ViC_01		0	0	0	0
An Hòa	An Hoa	M_ViC_02		0	0	0	1
An Hòa	An Hoa	M_ViC_03		0	0	0	0
An Hòa	An Hoa	M_ViC_04		1	1	1	1
An Hòa	An Hoa	M_ViC_05		0	0	0	1
An Hòa	An Hoa	M_ViC_06		0	0	0	0
An Hòa	An Hoa	M_ViC_07		0	0	0	0
An Hòa	An Hoa	M_ViC_08		0	0	0	1
An Hòa	An Hoa	M_ViC_09		0	0	0	0
An Hòa	An Hoa	M_ViC_010		0	0	0	0
An Hòa	An Hoa	M_ViC_011		1	1	1	1
An Hòa	An Hoa	M_ViC_012		1	1	1	0
An Hòa	An Hoa	M_ViC_013		0	0	0	0
An Hòa	An Hoa	M_ViC_014		0	0	0	0
An Hòa	An Hoa	M_ViC_015		1	1	1	1
An Hòa	An Hoa	M_ViC_016		0	0	0	1
An Hòa	An Hoa	M_ViC_017		1	1	1	1
An Hòa	An Hoa	M_ViC_018		1	1	1	1
An Hòa	An Hoa	M_ViC_019		1	1	1	1
An Hòa	An Hoa	M_ViC_020		1	1	1	1
An Hòa	An Hoa	M_ViC_021		1	1	1	1
An Hòa	An Hoa	M_ViC_022		0	0	0	0
An Hòa	An Hoa	M_ViC_023		1	1	1	1
An Hòa	An Hoa	M_ViC_024		1	1	1	1
An Hòa	An Hoa	M_ViC_025		1	1	1	0
An Hòa	An Hoa	M_ViC_026		0	1	0	1
An Hòa	An Hoa	M_ViC_027		1	0	1	1
An Hòa	An Hoa	M_ViC_028		1	1	0	0
An Hòa	An Hoa	M_ViC_029		1	1	1	1
An Hòa	An Hoa	M_ViC_030		1	1	0	1
An Hòa	An Hoa	M_ViC_031		1	1	1	1
An Hòa	An Hoa	M_ViC_032		1	1	1	1
An Hòa	An Hoa	M_ViC_033		1	1	0	1
An Hòa	An Hoa	M_ViC_034		0	1	0	1
An Hòa	An Hoa	M_ViC_035		1	0	0	1
An Hòa	An Hoa	M_ViC_036		1	1	1	1
An Hòa	An Hoa	M_ViC_037		0	1	1	0
An Hòa	An Hoa	M_ViC_038		0	0	0	0
An Hòa	An Hoa	M_ViC_039		1	0	0	0
An Hòa	An Hoa	M_ViC_040		1	1	1	0
An Hòa	An Hoa	M_ViC_041		1	1	1	0
An Hòa	An Hoa	M_ViC_042		1	1	1	1
An Hòa	An Hoa	M_ViC_043		1	1	1	1
An Hòa	An Hoa	M_ViC_044		0	0	0	0
An Hòa	An Hoa	M_ViC_045		0	0	0	0
An Hòa	An Hoa	M_ViC_046		1	1	1	0
An Hòa	An Hoa	M_ViC_047		1	1	1	1
An Hòa	An Hoa	M_ViC_048		1	1	1	0
An Hòa	An Hoa	M_ViC_049		0	0	0	0
An Hòa	An Hoa	M_ViC_050		0	0	0	0
An Hòa	An Hoa	M_ViC_051		0	0	0	1
An Hòa	An Hoa	M_ViC_052		1	1	1	0
An Hòa	An Hoa	M_ViC_053		1	1	1	1
An Hòa	An Hoa	M_ViC_054		1	1	1	1
An Hòa	An Hoa	M_ViC_055		1	1	1	1
An Hòa	An Hoa	M_ViC_056		1	1	1	1
An Hòa	An Hoa	M_ViC_057		1	1	1	1
An Hòa	An Hoa	M_ViC_058		1	1	1	1
An Hòa	An Hoa	M_ViC_059		1	1	1	1
An Hòa	An Hoa	M_ViC_060		1	1	1	0
An Hòa	An Hoa	M_ViC_061		0	0	0	0
An Hòa	An Hoa	M_ViC_062		0	0	0	0
An Hòa	An Hoa	M_ViC_063		0	0	0	0
An Hòa	An Hoa	M_ViC_064		0	0	0	1
An Hòa	An Hoa	M_ViC_065		0	0	0	0
An Hòa	An Hoa	M_ViC_066		1	1	1	0
An Hòa	An Hoa	M_ViC_067		1	1	1	0
An Hòa	An Hoa	M_ViC_068		0	0	0	1
An Hòa	An Hoa	M_ViC_069		0	0	0	0
An Hòa	An Hoa	M_ViC_070		1	1	1	0
An Hòa	An Hoa	M_ViC_071		0	0	0	1
An Hòa	An Hoa	TQ_ViC_01		0	0	0	0
An Hòa	An Hoa	TQ_ViC_02		0	0	0	0
An Hòa	An Hoa	TQ_ViC_03		0	0	0	0
An Hòa	An Hoa	TQ_ViC_04		0	0	0	0
An Hòa	An Hoa	TQ_ViC_05		0	0	0	0
An Hòa	An Hoa	TQ_ViC_06		1	1	1	1
An Hòa	An Hoa	TQ_ViC_07		0	0	0	1
An Hòa	An Hoa	TQ_ViC_08		0	0	0	0
An Hòa	An Hoa	TQ_ViC_09		1	1	1	0
An Hòa	An Hoa	TQ_ViC_010		1	1	1	1
An Hòa	An Hoa	TQ_ViC_011		1	1	1	1
An Hòa	An Hoa	TQ_ViC_012		1	1	1	1
An Hòa	An Hoa	TQ_ViC_013		1	1	1	1
An Hòa	An Hoa	TQ_ViC_014		0	0	0	1
An Hòa	An Hoa	TQ_ViC_015		0	0	0	1
An Hòa	An Hoa	TQ_ViC_016		0	0	0	1
An Hòa	An Hoa	TQ_ViC_017		0	0	0	1
An Hòa	An Hoa	TQ_ViC_018		0	0	0	0
An Hòa	An Hoa	TQ_ViC_019		0	0	0	0
An Hòa	An Hoa	TQ_ViC_020		0	0	0	1
An Hòa	An Hoa	TQ_ViC_021		0	0	0	0
An Hòa	An Hoa	TQ_ViC_022		0	0	0	0
An Hòa	An Hoa	TQ_ViC_023		0	0	0	0
An Hòa	An Hoa	TQ_ViC_024		0	0	1	0
An Hòa	An Hoa	TQ_ViC_025		0	0	0	0
An Hòa	An Hoa	TQ_ViC_026		0	0	0	0
An Hòa	An Hoa	TQ_ViC_027		1	1	1	0
An Hòa	An Hoa	TQ_ViC_028		1	1	1	0
An Hòa	An Hoa	TQ_ViC_029		0	0	0	0
An Hòa	An Hoa	TQ_ViC_030		0	0	0	0
An Hòa	An Hoa	TQ_ViC_031		0	0	0	0
An Hòa	An Hoa	TQ_ViC_032		1	1	1	0
An Hòa	An Hoa	TQ_ViC_033		1	1	1	1
An Hòa	An Hoa	TQ_ViC_034		0	0	0	0
An Hòa	An Hoa	TQ_ViC_035		0	0	0	0
An Hòa	An Hoa	TQ_ViC_036		0	0	0	0
An Hòa	An Hoa	TQ_ViC_037		1	0	0	0
An Hòa	An Hoa	K_BT_01		0	0	0	0
An Hòa	An Hoa	K_BT_02		0	0	0	0
An Hòa	An Hoa	K_BT_03		0	0	0	0
An Hòa	An Hoa	K_BT_04		1	1	1	1
An Hòa	An Hoa	K_BT_05		1	1	1	0
An Hòa	An Hoa	X_BT_01		1	1	1	1
An Hòa	An Hoa	X_BT_02		0	0	0	0
An Hòa	An Hoa	X_BT_03		0	0	0	0
An Hòa	An Hoa	X_BT_04		0	0	0	0
An Hòa	An Hoa	X_BT_05		0	0	0	0
An Hòa	An Hoa	X_BT_06		0	0	0	0
An Hòa	An Hoa	X_BT_07		0	0	0	0
An Hòa	An Hoa	X_BT_08		1	1	1	1
An Hòa	An Hoa	X_BT_09		0	0	0	0
An Hòa	An Hoa	X_BT_010		0	0	0	0
An Hòa	An Hoa	X_BT_011		1	1	1	0
An Hòa	An Hoa	X_BT_012		0	0	0	0
An Hòa	An Hoa	X_BT_013		0	0	0	0
An Hòa	An Hoa	X_BT_014		1	1	1	0
An Hòa	An Hoa	X_BT_015		0	0	0	0
An Hòa	An Hoa	X_BT_016		0	0	0	0
An Hòa	An Hoa	X_BT_017		0	0	0	0
An Hòa	An Hoa	X_BT_018		1	1	1	0
An Hòa	An Hoa	M_BT_01		0	0	0	0
An Hòa	An Hoa	M_BT_02		0	0	0	0
An Hòa	An Hoa	M_BT_03		0	0	0	0
An Hòa	An Hoa	M_BT_04		0	0	0	0
An Hòa	An Hoa	M_BT_05		0	0	0	1
An Hòa	An Hoa	M_BT_06		0	0	0	0
An Hòa	An Hoa	M_BT_07		0	0	0	0
An Hòa	An Hoa	M_BT_08		0	0	0	0
An Hòa	An Hoa	M_BT_09		0	0	0	0
An Hòa	An Hoa	M_BT_010		0	0	0	1
An Hòa	An Hoa	M_BT_011		0	0	0	0
An Hòa	An Hoa	M_BT_012		0	0	0	0
An Hòa	An Hoa	M_BT_013		0	0	0	0
An Hòa	An Hoa	M_BT_014		0	0	0	0
An Hòa	An Hoa	M_BT_015		0	0	0	0
An Hòa	An Hoa	M_BT_016		1	1	1	0
An Hòa	An Hoa	M_BT_017		1	1	1	1
An Hòa	An Hoa	M_BT_018		0	1	1	1
An Hòa	An Hoa	M_BT_019		0	0	0	0
An Hòa	An Hoa	M_BT_020		0	0	0	0
An Hòa	An Hoa	M_BT_021		0	0	0	0
An Hòa	An Hoa	M_BT_022		0	0	0	0
An Hòa	An Hoa	M_BT_023		0	0	0	0
An Hòa	An Hoa	M_BT_024		0	0	0	1
An Hòa	An Hoa	M_BT_025		0	0	0	0
An Hòa	An Hoa	M_BT_026		0	0	0	1
An Hòa	An Hoa	M_BT_027		0	0	0	0
An Hòa	An Hoa	M_BT_028		0	0	0	0
An Hòa	An Hoa	M_BT_029		1	1	1	1
An Hòa	An Hoa	TQ_BT_01		0	0	0	0
An Hòa	An Hoa	TQ_BT_02		0	0		0
An Hòa	An Hoa	TQ_BT_03		1	1	0	0
An Hòa	An Hoa	TQ_BT_04		1	1	0	0
An Hòa	An Hoa	TQ_BT_05		0	0	0	0
An Hòa	An Hoa	TQ_BT_06		0	0	0	0
An Hòa	An Hoa	TQ_BT_07		0	0	0	0
An Hòa	An Hoa	TQ_BT_08		0	0	0	0
An Hòa	An Hoa	TQ_BT_09		0	0	0	1
An Hòa	An Hoa	TQ_BT_010		0	0	0	0
An Hòa	An Hoa	TQ_BT_011		0	0	0	0
An Hòa	An Hoa	TQ_BT_012		0	0	0	0
An Hòa	An Hoa	TQ_BT_013		0	0	0	1
An Hòa	An Hoa	TQ_BT_014		0	0	0	0
An Hòa	An Hoa	TQ_BT_015		0	0	0	0
An Hòa	An Hoa	TQ_BT_016		0	0	0	0
An Hòa	An Hoa	TQ_BT_017		0	0	0	0
An Hòa	An Hoa	TQ_BT_018		0	0	0	0
An Hòa	An Hoa	TQ_BT_019		0	0	1	0
An Hòa	An Hoa	TQ_BT_020		1	1	1	0
An Hòa	An Hoa	TQ_BT_021		1	1	1	0
An Hòa	An Hoa	TQ_BT_022		1	1	1	0
An Hòa	An Hoa	K_B_01		1	1	1	0
An Hòa	An Hoa	K_B_02		0	0	0	0
An Hòa	An Hoa	M_B_01		0	0	0	0
An Hòa	An Hoa	M_B_02		0	0	0	0
An Hòa	An Hoa	M_B_03		0	0	0	0
An Hòa	An Hoa	M_B_04		0	0	0	0
An Hòa	An Hoa	M_B_05		0	0	0	1
An Hòa	An Hoa	M_B_06		1	1	1	0
An Hòa	An Hoa	M_B_07		0	0	0	0
An Hòa	An Hoa	X_T_01		0	0	0	0
An Hòa	An Hoa	X_T_02		0	0	0	0
An Hòa	An Hoa	X_T_03		0	0	0	0
An Hòa	An Hoa	X_T_04		0	0	1	0
An Hòa	An Hoa	X_T_05		1	1	1	1
An Hòa	An Hoa	M_T_01		1	1	0	0
Thiên Thành	Thien Thanh	K_EE_01		0	0	0	0
Thiên Thành	Thien Thanh	X_EE_01		1	1	1	1
Thiên Thành	Thien Thanh	X_EE_02		1	1	1	1
Thiên Thành	Thien Thanh	X_EE_03		1	1	1	1
Thiên Thành	Thien Thanh	X_EE_04		0	0	0	0
Thiên Thành	Thien Thanh	X_EE_05		1	1	1	1
Thiên Thành	Thien Thanh	X_EE_06		1	1	1	1
Thiên Thành	Thien Thanh	X_EE_07		1	1	1	1
Thiên Thành	Thien Thanh	M_EE_01		1	1	1	1
Thiên Thành	Thien Thanh	M_EE_02		0	0	0	0
Thiên Thành	Thien Thanh	TQ_EE_01		1	1	1	1
Thiên Thành	Thien Thanh	K_ViC_01		0	0	0	0
Thiên Thành	Thien Thanh	K_ViC_02		0	0	0	0
Thiên Thành	Thien Thanh	K_ViC_03		0	0	0	0
Thiên Thành	Thien Thanh	K_ViC_04		0	0	0	0
Thiên Thành	Thien Thanh	K_ViC_05		0	0	0	0
Thiên Thành	Thien Thanh	K_ViC_06		1	1	1	1
Thiên Thành	Thien Thanh	K_ViC_07		0	0	0	0
Thiên Thành	Thien Thanh	K_ViC_08		1	1	1	1
Thiên Thành	Thien Thanh	K_ViC_09		1	1	1	1
Thiên Thành	Thien Thanh	K_ViC_010		1	1	1	1
Thiên Thành	Thien Thanh	K_ViC_011		0	0	0	0
Thiên Thành	Thien Thanh	K_ViC_012		1	1	1	1
Thiên Thành	Thien Thanh	K_ViC_013		1	1	1	1
Thiên Thành	Thien Thanh	K_ViC_014		1	1	1	1
Thiên Thành	Thien Thanh	K_ViC_015		1	1	1	1
Thiên Thành	Thien Thanh	K_ViC_016		1	1	1	1
Thiên Thành	Thien Thanh	K_ViC_017		1	1	0	1
Thiên Thành	Thien Thanh	K_ViC_018		1	1	0	1
Thiên Thành	Thien Thanh	K_ViC_019		0	0	0	0
Thiên Thành	Thien Thanh	K_ViC_020		0	0	0	0
Thiên Thành	Thien Thanh	K_ViC_021		0	0	0	0
Thiên Thành	Thien Thanh	K_ViC_022		0	0	0	0
Thiên Thành	Thien Thanh	K_ViC_023		1	1	1	1
Thiên Thành	Thien Thanh	K_ViC_024		1	1	1	1
Thiên Thành	Thien Thanh	K_ViC_025		1	1	1	1
Thiên Thành	Thien Thanh	K_ViC_026		1	1	1	1
Thiên Thành	Thien Thanh	K_ViC_027		0	0	0	0
Thiên Thành	Thien Thanh	K_ViC_028		0	0	0	0
Thiên Thành	Thien Thanh	X_ViC_01		1	1	1	1
Thiên Thành	Thien Thanh	X_ViC_02		0	0	0	0
Thiên Thành	Thien Thanh	X_ViC_03		1	1	1	1
Thiên Thành	Thien Thanh	X_ViC_04		1	1	1	1
Thiên Thành	Thien Thanh	X_ViC_05		1	1	1	1
Thiên Thành	Thien Thanh	X_ViC_06		1	1	1	1
Thiên Thành	Thien Thanh	X_ViC_07		1	1	1	1
Thiên Thành	Thien Thanh	X_ViC_08		1	1	1	1
Thiên Thành	Thien Thanh	X_ViC_09		1	1	1	1
Thiên Thành	Thien Thanh	X_ViC_010		1	1	1	1
Thiên Thành	Thien Thanh	X_ViC_011		0	0	0	0
Thiên Thành	Thien Thanh	X_ViC_012		1	1	1	1
Thiên Thành	Thien Thanh	X_ViC_013		0	0	0	0
Thiên Thành	Thien Thanh	X_ViC_014		0	1	0	0
Thiên Thành	Thien Thanh	X_ViC_015		1	1	1	1
Thiên Thành	Thien Thanh	X_ViC_016		0	0	0	0
Thiên Thành	Thien Thanh	X_ViC_017		0	0	0	0
Thiên Thành	Thien Thanh	X_ViC_018		1	1	1	1
Thiên Thành	Thien Thanh	X_ViC_019		1	1	1	1
Thiên Thành	Thien Thanh	X_ViC_020		1	1	1	1
Thiên Thành	Thien Thanh	X_ViC_021		1	1	0	1
Thiên Thành	Thien Thanh	X_ViC_022		1	1	1	1
Thiên Thành	Thien Thanh	X_ViC_023		1	1	1	1
Thiên Thành	Thien Thanh	X_ViC_024		1	1	1	1
Thiên Thành	Thien Thanh	X_ViC_025		1	1	1	1
Thiên Thành	Thien Thanh	X_ViC_026		0	0	1	0
Thiên Thành	Thien Thanh	X_ViC_027		0	0	0	0
Thiên Thành	Thien Thanh	X_ViC_028		0	0	0	0
Thiên Thành	Thien Thanh	X_ViC_029		1	1	0	1
Thiên Thành	Thien Thanh	X_ViC_030		0	0	0	0
Thiên Thành	Thien Thanh	X_ViC_031		0	0	0	0
Thiên Thành	Thien Thanh	X_ViC_032		1	1	1	1
Thiên Thành	Thien Thanh	X_ViC_033		1	1	0	1
Thiên Thành	Thien Thanh	X_ViC_034		0	0	0	0
Thiên Thành	Thien Thanh	X_ViC_035		1	1	0	1
Thiên Thành	Thien Thanh	M_ViC_01		0	0	0	0
Thiên Thành	Thien Thanh	M_ViC_02		0	0	0	0
Thiên Thành	Thien Thanh	M_ViC_03		0	0	0	0
Thiên Thành	Thien Thanh	M_ViC_04		1	1	1	1
Thiên Thành	Thien Thanh	M_ViC_05		0	0	0	0
Thiên Thành	Thien Thanh	M_ViC_06		0	0	0	0
Thiên Thành	Thien Thanh	M_ViC_07		0	0	0	0
Thiên Thành	Thien Thanh	M_ViC_08		0	0	0	0
Thiên Thành	Thien Thanh	M_ViC_09		0	0	0	0
Thiên Thành	Thien Thanh	M_ViC_010		0	0	0	0
Thiên Thành	Thien Thanh	M_ViC_011		1	1	1	1
Thiên Thành	Thien Thanh	M_ViC_012		1	0	1	1
Thiên Thành	Thien Thanh	M_ViC_013		0	0	0	0
Thiên Thành	Thien Thanh	M_ViC_014		0	0	0	0
Thiên Thành	Thien Thanh	M_ViC_015		1	1	1	1
Thiên Thành	Thien Thanh	M_ViC_016		0	0	0
Thiên Thành	Thien Thanh	M_ViC_017		1	1	1	1
Thiên Thành	Thien Thanh	M_ViC_018		1	1	1	1
Thiên Thành	Thien Thanh	M_ViC_019		1	1	1	1
Thiên Thành	Thien Thanh	M_ViC_020		1	1	1	1
Thiên Thành	Thien Thanh	M_ViC_021		1	1	1	1
Thiên Thành	Thien Thanh	M_ViC_022		0	0	0	0
Thiên Thành	Thien Thanh	M_ViC_023		1	1	1	1
Thiên Thành	Thien Thanh	M_ViC_024		1	1	1	1
Thiên Thành	Thien Thanh	M_ViC_025		1	1	1	1
Thiên Thành	Thien Thanh	M_ViC_026		0	0	0	0
Thiên Thành	Thien Thanh	M_ViC_027		1	1	1	1
Thiên Thành	Thien Thanh	M_ViC_028		0	0	0	0
Thiên Thành	Thien Thanh	M_ViC_029		1	1		1
Thiên Thành	Thien Thanh	M_ViC_030		0	0	1	0
Thiên Thành	Thien Thanh	M_ViC_031		1	1	0	1
Thiên Thành	Thien Thanh	M_ViC_032		1	1	1	1
Thiên Thành	Thien Thanh	M_ViC_033		0	0	1	0
Thiên Thành	Thien Thanh	M_ViC_034		0	0	0	0
Thiên Thành	Thien Thanh	M_ViC_035		0	0	0	0
Thiên Thành	Thien Thanh	M_ViC_036		1	1	0	1
Thiên Thành	Thien Thanh	M_ViC_037		1	1	1	1
Thiên Thành	Thien Thanh	M_ViC_038		0	0	1	0
Thiên Thành	Thien Thanh	M_ViC_039		0	0	0	0
Thiên Thành	Thien Thanh	M_ViC_040		1	1	1	1
Thiên Thành	Thien Thanh	M_ViC_041		1	1	1	1
Thiên Thành	Thien Thanh	M_ViC_042		1	1	1	1
Thiên Thành	Thien Thanh	M_ViC_043		1	1	1	1
Thiên Thành	Thien Thanh	M_ViC_044		0	0	0	0
Thiên Thành	Thien Thanh	M_ViC_045		0	0	0	0
Thiên Thành	Thien Thanh	M_ViC_046		1	1	1	1
Thiên Thành	Thien Thanh	M_ViC_047		1	1	1	1
Thiên Thành	Thien Thanh	M_ViC_048		0	1	0	0
Thiên Thành	Thien Thanh	M_ViC_049		0	0	0	0
Thiên Thành	Thien Thanh	M_ViC_050		0	0	0	0
Thiên Thành	Thien Thanh	M_ViC_051		0	0	0	0
Thiên Thành	Thien Thanh	M_ViC_052		1	1	1	1
Thiên Thành	Thien Thanh	M_ViC_053		1	1	1	1
Thiên Thành	Thien Thanh	M_ViC_054		1	1	1	1
Thiên Thành	Thien Thanh	M_ViC_055		1	1	1	1
Thiên Thành	Thien Thanh	M_ViC_056		1	1	1	1
Thiên Thành	Thien Thanh	M_ViC_057		1	1	1	1
Thiên Thành	Thien Thanh	M_ViC_058		1	1	1	1
Thiên Thành	Thien Thanh	M_ViC_059		1	1	1	1
Thiên Thành	Thien Thanh	M_ViC_060		1	1	1	1
Thiên Thành	Thien Thanh	M_ViC_061		0	0	0	0
Thiên Thành	Thien Thanh	M_ViC_062		0	0	0	0
Thiên Thành	Thien Thanh	M_ViC_063		0	0	0	0
Thiên Thành	Thien Thanh	M_ViC_064		0	0	0	0
Thiên Thành	Thien Thanh	M_ViC_065		0	0	0	0
Thiên Thành	Thien Thanh	M_ViC_066		1	1	1	1
Thiên Thành	Thien Thanh	M_ViC_067		1	1	1	1
Thiên Thành	Thien Thanh	M_ViC_068		1	0	1	1
Thiên Thành	Thien Thanh	M_ViC_069		0	0	0	0
Thiên Thành	Thien Thanh	M_ViC_070		1	1	1	1
Thiên Thành	Thien Thanh	M_ViC_071		0	0	0	0
Thiên Thành	Thien Thanh	TQ_ViC_01		0	0	0	0
Thiên Thành	Thien Thanh	TQ_ViC_02		0	0	0	0
Thiên Thành	Thien Thanh	TQ_ViC_03		0	0	0	0
Thiên Thành	Thien Thanh	TQ_ViC_04		0	0	0	0
Thiên Thành	Thien Thanh	TQ_ViC_05		0	0	0	0
Thiên Thành	Thien Thanh	TQ_ViC_06		1	1	1	1
Thiên Thành	Thien Thanh	TQ_ViC_07		0	0	0	0
Thiên Thành	Thien Thanh	TQ_ViC_08		0	0	0	0
Thiên Thành	Thien Thanh	TQ_ViC_09		1	1	1	1
Thiên Thành	Thien Thanh	TQ_ViC_010		1	1	1	1
Thiên Thành	Thien Thanh	TQ_ViC_011		1	1	1	1
Thiên Thành	Thien Thanh	TQ_ViC_012		1	1	1	1
Thiên Thành	Thien Thanh	TQ_ViC_013		1	1	1	1
Thiên Thành	Thien Thanh	TQ_ViC_014		0	0	0	0
Thiên Thành	Thien Thanh	TQ_ViC_015		0	0	0	0
Thiên Thành	Thien Thanh	TQ_ViC_016		0	0	0	0
Thiên Thành	Thien Thanh	TQ_ViC_017		0	0	0	0
Thiên Thành	Thien Thanh	TQ_ViC_018		0	0	0	0
Thiên Thành	Thien Thanh	TQ_ViC_019		0	0	0	0
Thiên Thành	Thien Thanh	TQ_ViC_020		0	0	0	0
Thiên Thành	Thien Thanh	TQ_ViC_021		0	0	0	0
Thiên Thành	Thien Thanh	TQ_ViC_022		0	0	0	0
Thiên Thành	Thien Thanh	TQ_ViC_023		0	0	0	0
Thiên Thành	Thien Thanh	TQ_ViC_024		0	0	0	0
Thiên Thành	Thien Thanh	TQ_ViC_025		0	0	0	0
Thiên Thành	Thien Thanh	TQ_ViC_026		0	0	0	0
Thiên Thành	Thien Thanh	TQ_ViC_027		1	1	1	1
Thiên Thành	Thien Thanh	TQ_ViC_028		1	1	1	1
Thiên Thành	Thien Thanh	TQ_ViC_029		0	0	0	0
Thiên Thành	Thien Thanh	TQ_ViC_030		0	0	0	0
Thiên Thành	Thien Thanh	TQ_ViC_031		0	0	0	0
Thiên Thành	Thien Thanh	TQ_ViC_032		1	1	1	1
Thiên Thành	Thien Thanh	TQ_ViC_033		1	1	1	1
Thiên Thành	Thien Thanh	TQ_ViC_034		0	0	0	0
Thiên Thành	Thien Thanh	TQ_ViC_035		0	0	0	0
Thiên Thành	Thien Thanh	TQ_ViC_036		0	0	0	0
Thiên Thành	Thien Thanh	TQ_ViC_037		0	0	0	0
Thiên Thành	Thien Thanh	K_BT_01		0	0	0	0
Thiên Thành	Thien Thanh	K_BT_02		0	0	0	0
Thiên Thành	Thien Thanh	K_BT_03		0	0	0	0
Thiên Thành	Thien Thanh	K_BT_04		1	1	1	1
Thiên Thành	Thien Thanh	K_BT_05		1	1	1	1
Thiên Thành	Thien Thanh	X_BT_01		1	1	1	1
Thiên Thành	Thien Thanh	X_BT_02		0	0	0	0
Thiên Thành	Thien Thanh	X_BT_03		0	0	0	0
Thiên Thành	Thien Thanh	X_BT_04		0	0	0	0
Thiên Thành	Thien Thanh	X_BT_05		0	0	0	0
Thiên Thành	Thien Thanh	X_BT_06		0	0	0	0
Thiên Thành	Thien Thanh	X_BT_07		0	0	0	0
Thiên Thành	Thien Thanh	X_BT_08		1	1	1	1
Thiên Thành	Thien Thanh	X_BT_09		0	0	0	0
Thiên Thành	Thien Thanh	X_BT_010		0	0	0	0
Thiên Thành	Thien Thanh	X_BT_011		1	1	1	1
Thiên Thành	Thien Thanh	X_BT_012		0	0	1	0
Thiên Thành	Thien Thanh	X_BT_013		0	0	0	0
Thiên Thành	Thien Thanh	X_BT_014		1	1	1	1
Thiên Thành	Thien Thanh	X_BT_015		0	0	0	0
Thiên Thành	Thien Thanh	X_BT_016		0	0	0	0
Thiên Thành	Thien Thanh	X_BT_017		0	0	0	0
Thiên Thành	Thien Thanh	X_BT_018		1	1	1	1
Thiên Thành	Thien Thanh	M_BT_01		0	0	0	0
Thiên Thành	Thien Thanh	M_BT_02		0	0	0	0
Thiên Thành	Thien Thanh	M_BT_03		0	0	0	0
Thiên Thành	Thien Thanh	M_BT_04		0	0	0	0
Thiên Thành	Thien Thanh	M_BT_05		0	0	0	0
Thiên Thành	Thien Thanh	M_BT_06		0	0	0	0
Thiên Thành	Thien Thanh	M_BT_07		0	0	0	0
Thiên Thành	Thien Thanh	M_BT_08		0	0	0	0
Thiên Thành	Thien Thanh	M_BT_09		0	0	0	0
Thiên Thành	Thien Thanh	M_BT_010		0	0	0	0
Thiên Thành	Thien Thanh	M_BT_011		0	0	0	0
Thiên Thành	Thien Thanh	M_BT_012		0	0	0	0
Thiên Thành	Thien Thanh	M_BT_013		0	0	0	0
Thiên Thành	Thien Thanh	M_BT_014		0	0	0	0
Thiên Thành	Thien Thanh	M_BT_015		0	0	0	0
Thiên Thành	Thien Thanh	M_BT_016		0	1	1	0
Thiên Thành	Thien Thanh	M_BT_017		1	1	0	1
Thiên Thành	Thien Thanh	M_BT_018		0	1	0	0
Thiên Thành	Thien Thanh	M_BT_019		0	0	0	0
Thiên Thành	Thien Thanh	M_BT_020		0	0	0	0
Thiên Thành	Thien Thanh	M_BT_021		0	0	0	0
Thiên Thành	Thien Thanh	M_BT_022		0	0	0	0
Thiên Thành	Thien Thanh	M_BT_023		0	0	0	0
Thiên Thành	Thien Thanh	M_BT_024		0	0	0	0
Thiên Thành	Thien Thanh	M_BT_025		0	0	0	0
Thiên Thành	Thien Thanh	M_BT_026		0	0	0	0
Thiên Thành	Thien Thanh	M_BT_027		0	0	0	0
Thiên Thành	Thien Thanh	M_BT_028		0	0	0	0
Thiên Thành	Thien Thanh	M_BT_029		1	1	0	1
Thiên Thành	Thien Thanh	TQ_BT_01		0	0	0	0
Thiên Thành	Thien Thanh	TQ_BT_02		0	0	0	0
Thiên Thành	Thien Thanh	TQ_BT_03		0	0	1	0
Thiên Thành	Thien Thanh	TQ_BT_04		0	0	0	0
Thiên Thành	Thien Thanh	TQ_BT_05		0	0	0	0
Thiên Thành	Thien Thanh	TQ_BT_06		0	0	0	0
Thiên Thành	Thien Thanh	TQ_BT_07		0	0	0	0
Thiên Thành	Thien Thanh	TQ_BT_08		0	0	0	0
Thiên Thành	Thien Thanh	TQ_BT_09		0	0	0	0
Thiên Thành	Thien Thanh	TQ_BT_010		0	0	0	0
Thiên Thành	Thien Thanh	TQ_BT_011		0	0	0	0
Thiên Thành	Thien Thanh	TQ_BT_012		0	0	0	0
Thiên Thành	Thien Thanh	TQ_BT_013		0	0	0	0
Thiên Thành	Thien Thanh	TQ_BT_014		0	0	0	0
Thiên Thành	Thien Thanh	TQ_BT_015		0	0	0	0
Thiên Thành	Thien Thanh	TQ_BT_016		0	0	0	0
Thiên Thành	Thien Thanh	TQ_BT_017		0	0	0	0
Thiên Thành	Thien Thanh	TQ_BT_018		0	0	0	0
Thiên Thành	Thien Thanh	TQ_BT_019		0	0	0	0
Thiên Thành	Thien Thanh	TQ_BT_020		1	1	0	1
Thiên Thành	Thien Thanh	TQ_BT_021		1	1	0	1
Thiên Thành	Thien Thanh	TQ_BT_022		0	0	0	0
Thiên Thành	Thien Thanh	K_B_01		1	1	1	1
Thiên Thành	Thien Thanh	K_B_02		0	0	0	0
Thiên Thành	Thien Thanh	M_B_01		0	0	0	0
Thiên Thành	Thien Thanh	M_B_02		0	0	0	0
Thiên Thành	Thien Thanh	M_B_03		1	1	0	1
Thiên Thành	Thien Thanh	M_B_04		0	0	0	0
Thiên Thành	Thien Thanh	M_B_05		0	0	0	0
Thiên Thành	Thien Thanh	M_B_06		1	1	0	1
Thiên Thành	Thien Thanh	M_B_07		0	0	0	0
Thiên Thành	Thien Thanh	X_T_01		0	0	0	0
Thiên Thành	Thien Thanh	X_T_02		0	0	0	0
Thiên Thành	Thien Thanh	X_T_03		0	0	0	0
Thiên Thành	Thien Thanh	X_T_04		1	1	1	1
Thiên Thành	Thien Thanh	X_T_05		1	1	0	1
Thiên Thành	Thien Thanh	M_T_01		0	0	0	0
Ánh Sáng	Anh Sang	K_EE_01	1	1	1	0	0
Ánh Sáng	Anh Sang	X_EE_01	1	1	1	1	1
Ánh Sáng	Anh Sang	X_EE_02	1	1	1	1	1
Ánh Sáng	Anh Sang	X_EE_03	1	1	1	1	1
Ánh Sáng	Anh Sang	X_EE_04	1	1	1	1	1
Ánh Sáng	Anh Sang	X_EE_05	1	1	1	0	1
Ánh Sáng	Anh Sang	X_EE_06	1	1	1	1	0
Ánh Sáng	Anh Sang	X_EE_07	1	1	1	1	1
Ánh Sáng	Anh Sang	M_EE_01	1	1	1	1	1
Ánh Sáng	Anh Sang	M_EE_02	0	1	1	0	1
Ánh Sáng	Anh Sang	TQ_EE_01	1	1	1	1	0
Ánh Sáng	Anh Sang	K_ViC_01	1	0	0	1	1
Ánh Sáng	Anh Sang	K_ViC_02	0	0	0	0	1
Ánh Sáng	Anh Sang	K_ViC_03	0	0	1	0	0
Ánh Sáng	Anh Sang	K_ViC_04	0	0	0	0	0
Ánh Sáng	Anh Sang	K_ViC_05	0	0	1	0	0
Ánh Sáng	Anh Sang	K_ViC_06		1	1	1	1
Ánh Sáng	Anh Sang	K_ViC_07	0	1	1	1	1
Ánh Sáng	Anh Sang	K_ViC_08		1	1	1	1
Ánh Sáng	Anh Sang	K_ViC_09	1	1	1	1	1
Ánh Sáng	Anh Sang	K_ViC_010	1	1	1	1	1
Ánh Sáng	Anh Sang	K_ViC_011		0	1	0	0
Ánh Sáng	Anh Sang	K_ViC_012	1	1	0	1	1
Ánh Sáng	Anh Sang	K_ViC_013	1	1	1	0	0
Ánh Sáng	Anh Sang	K_ViC_014	1	1	1	1	1
Ánh Sáng	Anh Sang	K_ViC_015	0	1	1	1	1
Ánh Sáng	Anh Sang	K_ViC_016	1	1	1	1	1
Ánh Sáng	Anh Sang	K_ViC_017	1	1	1	1	1
Ánh Sáng	Anh Sang	K_ViC_018	1	1	1	1	1
Ánh Sáng	Anh Sang	K_ViC_019	0	1	0	1	1
Ánh Sáng	Anh Sang	K_ViC_020	0	1	0	1	1
Ánh Sáng	Anh Sang	K_ViC_021	0	1	1	0	0
Ánh Sáng	Anh Sang	K_ViC_022	1	0	1	1	1
Ánh Sáng	Anh Sang	K_ViC_023	1	1	1	1	1
Ánh Sáng	Anh Sang	K_ViC_024	0	1	1	1	1
Ánh Sáng	Anh Sang	K_ViC_025	0	1	1	1	1
Ánh Sáng	Anh Sang	K_ViC_026	1	1	0	1	1
Ánh Sáng	Anh Sang	K_ViC_027	0	0	0	0	0
Ánh Sáng	Anh Sang	K_ViC_028	0	1	0	0	0
Ánh Sáng	Anh Sang	X_ViC_01	1	1	1	1	1
Ánh Sáng	Anh Sang	X_ViC_02	0	1	1	1	1
Ánh Sáng	Anh Sang	X_ViC_03	0	1	1	1	1
Ánh Sáng	Anh Sang	X_ViC_04	1	1	1	1	1
Ánh Sáng	Anh Sang	X_ViC_05	0	1	0	0	0
Ánh Sáng	Anh Sang	X_ViC_06	1	1	1	1	1
Ánh Sáng	Anh Sang	X_ViC_07	1	1		1	1
Ánh Sáng	Anh Sang	X_ViC_08	0	1	1	1	1
Ánh Sáng	Anh Sang	X_ViC_09	1	1	1	1	1
Ánh Sáng	Anh Sang	X_ViC_010	1	1	1	1	1
Ánh Sáng	Anh Sang	X_ViC_011	0	1	1	1	1
Ánh Sáng	Anh Sang	X_ViC_012	1	1	1	1	1
Ánh Sáng	Anh Sang	X_ViC_013	1	1	1	0	0
Ánh Sáng	Anh Sang	X_ViC_014	1	1	1	1	1
Ánh Sáng	Anh Sang	X_ViC_015	1	1	1	1	1
Ánh Sáng	Anh Sang	X_ViC_016	1	0	0	0	0
Ánh Sáng	Anh Sang	X_ViC_017	1	1	1	0	0
Ánh Sáng	Anh Sang	X_ViC_018	1	1	1	1	1
Ánh Sáng	Anh Sang	X_ViC_019	0	1	0	0	0
Ánh Sáng	Anh Sang	X_ViC_020	1	1	0	0	0
Ánh Sáng	Anh Sang	X_ViC_021	1	1	0	0	0
Ánh Sáng	Anh Sang	X_ViC_022	0	1	1	1	1
Ánh Sáng	Anh Sang	X_ViC_023	1	1	1	1	1
Ánh Sáng	Anh Sang	X_ViC_024	1	1	1	1	1
Ánh Sáng	Anh Sang	X_ViC_025	1	1	1	1	1
Ánh Sáng	Anh Sang	X_ViC_026	0	0	0	1	1
Ánh Sáng	Anh Sang	X_ViC_027	1	1	1	1	1
Ánh Sáng	Anh Sang	X_ViC_028	0	1	1	0	0
Ánh Sáng	Anh Sang	X_ViC_029	1	1	1	1	1
Ánh Sáng	Anh Sang	X_ViC_030	1	0	1	1	1
Ánh Sáng	Anh Sang	X_ViC_031	1	0	1	1	1
Ánh Sáng	Anh Sang	X_ViC_032	1	1	1	1	1
Ánh Sáng	Anh Sang	X_ViC_033	1	1	1	0	0
Ánh Sáng	Anh Sang	X_ViC_034	1	1	1	1	1
Ánh Sáng	Anh Sang	X_ViC_035	1	1	1	1	1
Ánh Sáng	Anh Sang	M_ViC_01	0	1	1	1	1
Ánh Sáng	Anh Sang	M_ViC_02	0	1	1	1	1
Ánh Sáng	Anh Sang	M_ViC_03	0	0	0	0	0
Ánh Sáng	Anh Sang	M_ViC_04	1	1	1	1	1
Ánh Sáng	Anh Sang	M_ViC_05	0	1	1	1	1
Ánh Sáng	Anh Sang	M_ViC_06	0	1	1	1	1
Ánh Sáng	Anh Sang	M_ViC_07	0	1	0	1	1
Ánh Sáng	Anh Sang	M_ViC_08	0	1	1	1	1
Ánh Sáng	Anh Sang	M_ViC_09	0	1	0	1	1
Ánh Sáng	Anh Sang	M_ViC_010	0	1	0	1	1
Ánh Sáng	Anh Sang	M_ViC_011	1	1	1	1	1
Ánh Sáng	Anh Sang	M_ViC_012	1	1	0	1	1
Ánh Sáng	Anh Sang	M_ViC_013	1	1	1	1	1
Ánh Sáng	Anh Sang	M_ViC_014	1	0	0	0	0
Ánh Sáng	Anh Sang	M_ViC_015	1	1	1	1	1
Ánh Sáng	Anh Sang	M_ViC_016	0	1	1	1	1
Ánh Sáng	Anh Sang	M_ViC_017	0	1	1	1	1
Ánh Sáng	Anh Sang	M_ViC_018	1	1	1	1	1
Ánh Sáng	Anh Sang	M_ViC_019	1	1	1	1	1
Ánh Sáng	Anh Sang	M_ViC_020	1	1	1	1	1
Ánh Sáng	Anh Sang	M_ViC_021	1	1	1	1	1
Ánh Sáng	Anh Sang	M_ViC_022	0	1	0	1	1
Ánh Sáng	Anh Sang	M_ViC_023	0	1	1	1	1
Ánh Sáng	Anh Sang	M_ViC_024	1	1	1	1	1
Ánh Sáng	Anh Sang	M_ViC_025	1	0	1	0	0
Ánh Sáng	Anh Sang	M_ViC_026	1	1	1	1	1
Ánh Sáng	Anh Sang	M_ViC_027	0	1	0	1	1
Ánh Sáng	Anh Sang	M_ViC_028	0	1	1	1	1
Ánh Sáng	Anh Sang	M_ViC_029	1	1	1	1	1
Ánh Sáng	Anh Sang	M_ViC_030	0	1	1	1	1
Ánh Sáng	Anh Sang	M_ViC_031	0	1	1	1	1
Ánh Sáng	Anh Sang	M_ViC_032	1	1	1	1	1
Ánh Sáng	Anh Sang	M_ViC_033	0	0	0	1	1
Ánh Sáng	Anh Sang	M_ViC_034	1	0	1	1	1
Ánh Sáng	Anh Sang	M_ViC_035	0	0	0	1	1
Ánh Sáng	Anh Sang	M_ViC_036	0	0	1	1	1
Ánh Sáng	Anh Sang	M_ViC_037	0	1	0	1	1
Ánh Sáng	Anh Sang	M_ViC_038	0	1	1	1	1
Ánh Sáng	Anh Sang	M_ViC_039	0	1	0	1	1
Ánh Sáng	Anh Sang	M_ViC_040	1	1	0	1	1
Ánh Sáng	Anh Sang	M_ViC_041	1	0	1	0	0
Ánh Sáng	Anh Sang	M_ViC_042	1	0	1	1	1
Ánh Sáng	Anh Sang	M_ViC_043	1	1	1	1	1
Ánh Sáng	Anh Sang	M_ViC_044	0	0	0	1	1
Ánh Sáng	Anh Sang	M_ViC_045	0	0	0	1	1
Ánh Sáng	Anh Sang	M_ViC_046	1	1	1	1	1
Ánh Sáng	Anh Sang	M_ViC_047	1	1	1	0	0
Ánh Sáng	Anh Sang	M_ViC_048	1	1	1	1	1
Ánh Sáng	Anh Sang	M_ViC_049	1	1	1	1	1
Ánh Sáng	Anh Sang	M_ViC_050	1	0	0	1	1
Ánh Sáng	Anh Sang	M_ViC_051	1	1	1	1	1
Ánh Sáng	Anh Sang	M_ViC_052	0	1	1	1	1
Ánh Sáng	Anh Sang	M_ViC_053	1	1	1	1	1
Ánh Sáng	Anh Sang	M_ViC_054	1	1	1	1	1
Ánh Sáng	Anh Sang	M_ViC_055	1	1	1	1	1
Ánh Sáng	Anh Sang	M_ViC_056	1	1	1	1	1
Ánh Sáng	Anh Sang	M_ViC_057	1	1	0	1	1
Ánh Sáng	Anh Sang	M_ViC_058	0	1	1	1	1
Ánh Sáng	Anh Sang	M_ViC_059	1	1	0	0	0
Ánh Sáng	Anh Sang	M_ViC_060	0	1	1	0	0
Ánh Sáng	Anh Sang	M_ViC_061	1	1	1	1	1
Ánh Sáng	Anh Sang	M_ViC_062	0	1	1	1	1
Ánh Sáng	Anh Sang	M_ViC_063	0	0	1	0	0
Ánh Sáng	Anh Sang	M_ViC_064	1	1	1	1	1
Ánh Sáng	Anh Sang	M_ViC_065	0	0	0	0	0
Ánh Sáng	Anh Sang	M_ViC_066	0	1	1	0	0
Ánh Sáng	Anh Sang	M_ViC_067	0	0	1	0	0
Ánh Sáng	Anh Sang	M_ViC_068	1	0	1	1	1
Ánh Sáng	Anh Sang	M_ViC_069	0	1	0	0	0
Ánh Sáng	Anh Sang	M_ViC_070	1	1	1	1	1
Ánh Sáng	Anh Sang	M_ViC_071	1	1	1	0	0
Ánh Sáng	Anh Sang	TQ_ViC_01	0	1	1	0	0
Ánh Sáng	Anh Sang	TQ_ViC_02	0	0	0	0	0
Ánh Sáng	Anh Sang	TQ_ViC_03	0	0	0	0	0
Ánh Sáng	Anh Sang	TQ_ViC_04	0	1	1	0	0
Ánh Sáng	Anh Sang	TQ_ViC_05	0	0	1	0	0
Ánh Sáng	Anh Sang	TQ_ViC_06	1	1	1	1	1
Ánh Sáng	Anh Sang	TQ_ViC_07	1	1	0	1	1
Ánh Sáng	Anh Sang	TQ_ViC_08	0	0	0	0	0
Ánh Sáng	Anh Sang	TQ_ViC_09	0	1	1	0	0
Ánh Sáng	Anh Sang	TQ_ViC_010	1	1	1	1	1
Ánh Sáng	Anh Sang	TQ_ViC_011	1	1	1	1	1
Ánh Sáng	Anh Sang	TQ_ViC_012	1	1	1	1	1
Ánh Sáng	Anh Sang	TQ_ViC_013	1	1	1	1	1
Ánh Sáng	Anh Sang	TQ_ViC_014	1	0	1	1	1
Ánh Sáng	Anh Sang	TQ_ViC_015	1	1	0	0	0
Ánh Sáng	Anh Sang	TQ_ViC_016	0	0	1	0	0
Ánh Sáng	Anh Sang	TQ_ViC_017	1	0	1	1	1
Ánh Sáng	Anh Sang	TQ_ViC_018	0	1	1	0	0
Ánh Sáng	Anh Sang	TQ_ViC_019	0	0	1	0	0
Ánh Sáng	Anh Sang	TQ_ViC_020	1	1	1	1	1
Ánh Sáng	Anh Sang	TQ_ViC_021	0	1	1	0	0
Ánh Sáng	Anh Sang	TQ_ViC_022	1	0	1	1	1
Ánh Sáng	Anh Sang	TQ_ViC_023	0	0	0	0	0
Ánh Sáng	Anh Sang	TQ_ViC_024	0	0	1	0	0
Ánh Sáng	Anh Sang	TQ_ViC_025	0	0	1	0	0
Ánh Sáng	Anh Sang	TQ_ViC_026	0	0	0	0	0
Ánh Sáng	Anh Sang	TQ_ViC_027	0	0	1	1	1
Ánh Sáng	Anh Sang	TQ_ViC_028	0	0	1	0	0
Ánh Sáng	Anh Sang	TQ_ViC_029	0	0	1	1	1
Ánh Sáng	Anh Sang	TQ_ViC_030	0	0	0	0	0
Ánh Sáng	Anh Sang	TQ_ViC_031	1	0	1	0	0
Ánh Sáng	Anh Sang	TQ_ViC_032	0	1	1	1	1
Ánh Sáng	Anh Sang	TQ_ViC_033	1	1	1	1	1
Ánh Sáng	Anh Sang	TQ_ViC_034	0	0	0	0	0
Ánh Sáng	Anh Sang	TQ_ViC_035	0	0	0	0	0
Ánh Sáng	Anh Sang	TQ_ViC_036	1	0	1	0	0
Ánh Sáng	Anh Sang	TQ_ViC_037	0	0	1	0	0
Ánh Sáng	Anh Sang	K_BT_01	0	0	1	0	0
Ánh Sáng	Anh Sang	K_BT_02	0	0	1	0	0
Ánh Sáng	Anh Sang	K_BT_03	0	0	0	0	0
Ánh Sáng	Anh Sang	K_BT_04	1	0	1	0	0
Ánh Sáng	Anh Sang	K_BT_05	0	0	0	0	0
Ánh Sáng	Anh Sang	X_BT_01	1	0	1	1	1
Ánh Sáng	Anh Sang	X_BT_02	0	0	0	0	0
Ánh Sáng	Anh Sang	X_BT_03	1	0	1	0	0
Ánh Sáng	Anh Sang	X_BT_04	0	0	1	0	0
Ánh Sáng	Anh Sang	X_BT_05	0	0	1	0	0
Ánh Sáng	Anh Sang	X_BT_06	1	0	1	1	1
Ánh Sáng	Anh Sang	X_BT_07	1	1	1	1	1
Ánh Sáng	Anh Sang	X_BT_08	0	0	1	0	0
Ánh Sáng	Anh Sang	X_BT_09	0	0	0	0	0
Ánh Sáng	Anh Sang	X_BT_010	1	0	1	0	0
Ánh Sáng	Anh Sang	X_BT_011	0	1	0	0	0
Ánh Sáng	Anh Sang	X_BT_012	0	1	0	0	0
Ánh Sáng	Anh Sang	X_BT_013	1	1	1	0	0
Ánh Sáng	Anh Sang	X_BT_014	1	1	1	0	0
Ánh Sáng	Anh Sang	X_BT_015	1	1	1	1	1
Ánh Sáng	Anh Sang	X_BT_016	1	1	1	0	0
Ánh Sáng	Anh Sang	X_BT_017	1	1	1	1	1
Ánh Sáng	Anh Sang	X_BT_018	1	1	1	0	0
Ánh Sáng	Anh Sang	M_BT_01	0	1	0	0	0
Ánh Sáng	Anh Sang	M_BT_02	0	0	0	0	0
Ánh Sáng	Anh Sang	M_BT_03	0	1	0	0	0
Ánh Sáng	Anh Sang	M_BT_04	1	1	1	0	0
Ánh Sáng	Anh Sang	M_BT_05	1	1	1	1	1
Ánh Sáng	Anh Sang	M_BT_06	0	0	1	0	0
Ánh Sáng	Anh Sang	M_BT_07	0	0	0	0	0
Ánh Sáng	Anh Sang	M_BT_08	0	1	0	0	0
Ánh Sáng	Anh Sang	M_BT_09	1	1	1	0	0
Ánh Sáng	Anh Sang	M_BT_010	0	1	0	1	1
Ánh Sáng	Anh Sang	M_BT_011	0	1	0	0	0
Ánh Sáng	Anh Sang	M_BT_012	0	1	0	0	0
Ánh Sáng	Anh Sang	M_BT_013	0	1	0	0	0
Ánh Sáng	Anh Sang	M_BT_014	0	1	0	0	0
Ánh Sáng	Anh Sang	M_BT_015	1	1	1	0	0
Ánh Sáng	Anh Sang	M_BT_016	1	1	1	0	0
Ánh Sáng	Anh Sang	M_BT_017	1	1	1	0	0
Ánh Sáng	Anh Sang	M_BT_018	1	1	1	1	0
Ánh Sáng	Anh Sang	M_BT_019	1	1	0	0	1
Ánh Sáng	Anh Sang	M_BT_020	0	1	0	0	0
Ánh Sáng	Anh Sang	M_BT_021	0	1	0	0	0
Ánh Sáng	Anh Sang	M_BT_022	1	1	0	0	0
Ánh Sáng	Anh Sang	M_BT_023	0	1	0	0	0
Ánh Sáng	Anh Sang	M_BT_024	1	1	1	1	1
Ánh Sáng	Anh Sang	M_BT_025	0	1	1	0	0
Ánh Sáng	Anh Sang	M_BT_026	0	1	1	1	1
Ánh Sáng	Anh Sang	M_BT_027	0	1	0	0	0
Ánh Sáng	Anh Sang	M_BT_028	0	1	0	0	0
Ánh Sáng	Anh Sang	M_BT_029	0	1	0	1	1
Ánh Sáng	Anh Sang	TQ_BT_01	1	0	1	0	0
Ánh Sáng	Anh Sang	TQ_BT_02	1	0	1	0	0
Ánh Sáng	Anh Sang	TQ_BT_03	1	1	1	1	1
Ánh Sáng	Anh Sang	TQ_BT_04	1	1	1	0	0
Ánh Sáng	Anh Sang	TQ_BT_05	0	1	0	0	0
Ánh Sáng	Anh Sang	TQ_BT_06	0	1	0	0	0
Ánh Sáng	Anh Sang	TQ_BT_07	1	1	0	0	0
Ánh Sáng	Anh Sang	TQ_BT_08	0	1	1	0	0
Ánh Sáng	Anh Sang	TQ_BT_09	0	1	0	0	0
Ánh Sáng	Anh Sang	TQ_BT_010	0	1	0	0	0
Ánh Sáng	Anh Sang	TQ_BT_011	1	1	1	0	0
Ánh Sáng	Anh Sang	TQ_BT_012	1	1	1	0	0
Ánh Sáng	Anh Sang	TQ_BT_013	1	1	1	0	0
Ánh Sáng	Anh Sang	TQ_BT_014	0	1	1	0	0
Ánh Sáng	Anh Sang	TQ_BT_015	0	1	0	0	0
Ánh Sáng	Anh Sang	TQ_BT_016	0	1	0	0	0
Ánh Sáng	Anh Sang	TQ_BT_017	0	1	0	0	0
Ánh Sáng	Anh Sang	TQ_BT_018	0	1	0	0	0
Ánh Sáng	Anh Sang	TQ_BT_019	1	1	1	0	0
Ánh Sáng	Anh Sang	TQ_BT_020	1	1	1	0	0
Ánh Sáng	Anh Sang	TQ_BT_021	1	1	1	0	0
Ánh Sáng	Anh Sang	TQ_BT_022	1	1	1	0	0
Ánh Sáng	Anh Sang	K_B_01	0	1	1	0	0
Ánh Sáng	Anh Sang	K_B_02	0	0	0	0	0
Ánh Sáng	Anh Sang	M_B_01	0	1	1	1	1
Ánh Sáng	Anh Sang	M_B_02	0	0	0	1	1
Ánh Sáng	Anh Sang	M_B_03	1	0	1	1	1
Ánh Sáng	Anh Sang	M_B_04	0	1	1	0	0
Ánh Sáng	Anh Sang	M_B_05	1	0	1	0	0
Ánh Sáng	Anh Sang	M_B_06	0	1	0	0	0
Ánh Sáng	Anh Sang	M_B_07	0	0	1	0	0
Ánh Sáng	Anh Sang	X_T_01	0	1	1	1	1
Ánh Sáng	Anh Sang	X_T_02	0	1	0	0	0
Ánh Sáng	Anh Sang	X_T_03	1	1	0	0	0
Ánh Sáng	Anh Sang	X_T_04	1	1	1	0	0
Ánh Sáng	Anh Sang	X_T_05	1	1	1	0	0
Ánh Sáng	Anh Sang	M_T_01	0	1	0	1	1
Mỹ Lộc	My Loc	K_EE_01	0	1	1	1	1
Mỹ Lộc	My Loc	X_EE_01	0	1	0	1	0
Mỹ Lộc	My Loc	X_EE_02	1	1	1	1	1
Mỹ Lộc	My Loc	X_EE_03	1	1	1	1	1
Mỹ Lộc	My Loc	X_EE_04	0	0	0	1	0
Mỹ Lộc	My Loc	X_EE_05	1	1	1	0	0
Mỹ Lộc	My Loc	X_EE_06	0	0	0	0	0
Mỹ Lộc	My Loc	X_EE_07	0	0	0	1	1
Mỹ Lộc	My Loc	M_EE_01	0	0	0	0	0
Mỹ Lộc	My Loc	M_EE_02	0	0	0	0	0
Mỹ Lộc	My Loc	TQ_EE_01	1	1	1	0	1
Mỹ Lộc	My Loc	K_ViC_01	1	1	1	0	0
Mỹ Lộc	My Loc	K_ViC_02	1	1	1	1
Mỹ Lộc	My Loc	K_ViC_03	0	0	0	1	0
Mỹ Lộc	My Loc	K_ViC_04	0	0	0	1	0
Mỹ Lộc	My Loc	K_ViC_05	0	0	0	0	1
Mỹ Lộc	My Loc	K_ViC_06	1	1	1	0	0
Mỹ Lộc	My Loc	K_ViC_07	0	0	0	0	1
Mỹ Lộc	My Loc	K_ViC_08	1	1	1	1	1
Mỹ Lộc	My Loc	K_ViC_09	1	1	1	0	1
Mỹ Lộc	My Loc	K_ViC_010	1	1	1	1	1
Mỹ Lộc	My Loc	K_ViC_011	0	0	0	0	0
Mỹ Lộc	My Loc	K_ViC_012	1	1	1	1	1
Mỹ Lộc	My Loc	K_ViC_013	0	0	0	0	1
Mỹ Lộc	My Loc	K_ViC_014	1	1	1	1	1
Mỹ Lộc	My Loc	K_ViC_015	1	1	1	1	0
Mỹ Lộc	My Loc	K_ViC_016	1	1	1	1	1
Mỹ Lộc	My Loc	K_ViC_017	1	1	1	1	1
Mỹ Lộc	My Loc	K_ViC_018	1	1	1	1	1
Mỹ Lộc	My Loc	K_ViC_019	1	1	1	1	1
Mỹ Lộc	My Loc	K_ViC_020	1	1	0	1	0
Mỹ Lộc	My Loc	K_ViC_021	1	1	0	1	1
Mỹ Lộc	My Loc	K_ViC_022	1	1	1	1	0
Mỹ Lộc	My Loc	K_ViC_023	1	1	1	1	0
Mỹ Lộc	My Loc	K_ViC_024	1	1	1	1	0
Mỹ Lộc	My Loc	K_ViC_025	1	1	1	1	0
Mỹ Lộc	My Loc	K_ViC_026	1	1	1	1	0
Mỹ Lộc	My Loc	K_ViC_027	0	1	0	1	0
Mỹ Lộc	My Loc	K_ViC_028	0	0	0	0	1
Mỹ Lộc	My Loc	X_ViC_01	0	0	0	0	0
Mỹ Lộc	My Loc	X_ViC_02	1	0	0	0	0
Mỹ Lộc	My Loc	X_ViC_03	1	0	1	0	1
Mỹ Lộc	My Loc	X_ViC_04	0	0	1	0	1
Mỹ Lộc	My Loc	X_ViC_05	0	0	0	0	1
Mỹ Lộc	My Loc	X_ViC_06	1	0	0	0	1
Mỹ Lộc	My Loc	X_ViC_07	1	1	1	1	1
Mỹ Lộc	My Loc	X_ViC_08	1	1	1	1	1
Mỹ Lộc	My Loc	X_ViC_09	1	1	1	1	1
Mỹ Lộc	My Loc	X_ViC_010	0	1	1	1	1
Mỹ Lộc	My Loc	X_ViC_011	1	1	0	1	1
Mỹ Lộc	My Loc	X_ViC_012	1	1	1	1	1
Mỹ Lộc	My Loc	X_ViC_013	1	1	1	1	1
Mỹ Lộc	My Loc	X_ViC_014	1	1	1	1	0
Mỹ Lộc	My Loc	X_ViC_015	1	1	1	1	1
Mỹ Lộc	My Loc	X_ViC_016	1	0	1	1	1
Mỹ Lộc	My Loc	X_ViC_017	0	1	0	0	1
Mỹ Lộc	My Loc	X_ViC_018	1	0	1	1	1
Mỹ Lộc	My Loc	X_ViC_019	0	1	0	0	1
Mỹ Lộc	My Loc	X_ViC_020	0	0	0	0	1
Mỹ Lộc	My Loc	X_ViC_021	0	0	0	0	1
Mỹ Lộc	My Loc	X_ViC_022	0	0	0	0	1
Mỹ Lộc	My Loc	X_ViC_023	0	1	1	1	1
Mỹ Lộc	My Loc	X_ViC_024	1	0	0	0	0
Mỹ Lộc	My Loc	X_ViC_025	0	1	1	1	1
Mỹ Lộc	My Loc	X_ViC_026	1	0	0	0	1
Mỹ Lộc	My Loc	X_ViC_027	0	0	0	0	1
Mỹ Lộc	My Loc	X_ViC_028	0	0	0	0	0
Mỹ Lộc	My Loc	X_ViC_029	0	1	1	1	1
Mỹ Lộc	My Loc	X_ViC_030	1	0	0	0	0
Mỹ Lộc	My Loc	X_ViC_031	0	0	0	0	0
Mỹ Lộc	My Loc	X_ViC_032	0	0	0	0	1
Mỹ Lộc	My Loc	X_ViC_033	0	0	0	0	1
Mỹ Lộc	My Loc	X_ViC_034	0	0	0	0	1
Mỹ Lộc	My Loc	X_ViC_035	0	0	1	0	1
Mỹ Lộc	My Loc	M_ViC_01	0	0	0	0	0
Mỹ Lộc	My Loc	M_ViC_02	1	1	1	1	1
Mỹ Lộc	My Loc	M_ViC_03	0	0	0	1	1
Mỹ Lộc	My Loc	M_ViC_04	1	1	1	0	1
Mỹ Lộc	My Loc	M_ViC_05	1	1	1	0	1
Mỹ Lộc	My Loc	M_ViC_06	0	0	0	0	1
Mỹ Lộc	My Loc	M_ViC_07	0	0	0	0	0
Mỹ Lộc	My Loc	M_ViC_08	1	0	1	0	0
Mỹ Lộc	My Loc	M_ViC_09	0	0	0	0	0
Mỹ Lộc	My Loc	M_ViC_010	0	1	0	1	0
Mỹ Lộc	My Loc	M_ViC_011	1	0	1	0	1
Mỹ Lộc	My Loc	M_ViC_012	0	0	0	0	1
Mỹ Lộc	My Loc	M_ViC_013	1	1	1	1	1
Mỹ Lộc	My Loc	M_ViC_014	0	0	0	0	1
Mỹ Lộc	My Loc	M_ViC_015	1	1	1	1	1
Mỹ Lộc	My Loc	M_ViC_016	1	0	0	0	1
Mỹ Lộc	My Loc	M_ViC_017	1	1	1	1	1
Mỹ Lộc	My Loc	M_ViC_018	1	0	1	0	1
Mỹ Lộc	My Loc	M_ViC_019	1	1	1	1	1
Mỹ Lộc	My Loc	M_ViC_020	1	1	1	1	1
Mỹ Lộc	My Loc	M_ViC_021	1	1	1	1	1
Mỹ Lộc	My Loc	M_ViC_022	0	1	0	1	1
Mỹ Lộc	My Loc	M_ViC_023	0	1	0	1	1
Mỹ Lộc	My Loc	M_ViC_024	1	0	1	1	1
Mỹ Lộc	My Loc	M_ViC_025	1	0	1	0	1
Mỹ Lộc	My Loc	M_ViC_026	1	1	1	0	1
Mỹ Lộc	My Loc	M_ViC_027	1	1	1	1	1
Mỹ Lộc	My Loc	M_ViC_028	1	1	1	1	1
Mỹ Lộc	My Loc	M_ViC_029	1	1	1	1	1
Mỹ Lộc	My Loc	M_ViC_030	1	1	1	1	0
Mỹ Lộc	My Loc	M_ViC_031	1	1	1	1	0
Mỹ Lộc	My Loc	M_ViC_032	1	1	1	1	1
Mỹ Lộc	My Loc	M_ViC_033	1	1	0	1	0
Mỹ Lộc	My Loc	M_ViC_034	1	1	1	1	1
Mỹ Lộc	My Loc	M_ViC_035	1	1	0	1	1
Mỹ Lộc	My Loc	M_ViC_036	1	1	1	1	1
Mỹ Lộc	My Loc	M_ViC_037	1	0	1	0	1
Mỹ Lộc	My Loc	M_ViC_038	1	1	0	1	1
Mỹ Lộc	My Loc	M_ViC_039	1	0	0	0	0
Mỹ Lộc	My Loc	M_ViC_040	1	1	1	1	1
Mỹ Lộc	My Loc	M_ViC_041	0	1	1	1	1
Mỹ Lộc	My Loc	M_ViC_042	1	1	1	1	1
Mỹ Lộc	My Loc	M_ViC_043	1	1	1	1	1
Mỹ Lộc	My Loc	M_ViC_044	0	1	1	1	1
Mỹ Lộc	My Loc	M_ViC_045	0	1	0	1	1
Mỹ Lộc	My Loc	M_ViC_046	0	0	1	1	1
Mỹ Lộc	My Loc	M_ViC_047	1	1	1	0	1
Mỹ Lộc	My Loc	M_ViC_048	1	1	0	0	1
Mỹ Lộc	My Loc	M_ViC_049	0	1	1	1	1
Mỹ Lộc	My Loc	M_ViC_050	0	0	0	1	1
Mỹ Lộc	My Loc	M_ViC_051	1	1	1	1	1
Mỹ Lộc	My Loc	M_ViC_052	1	1	1	0	1
Mỹ Lộc	My Loc	M_ViC_053	0	0	1	1	1
Mỹ Lộc	My Loc	M_ViC_054	0	1	0	1	1
Mỹ Lộc	My Loc	M_ViC_055	1	1	1	0	0
Mỹ Lộc	My Loc	M_ViC_056	1	0	1	1	0
Mỹ Lộc	My Loc	M_ViC_057	1	1	1	1	0
Mỹ Lộc	My Loc	M_ViC_058	1	1	1	1	0
Mỹ Lộc	My Loc	M_ViC_059	1	1	1	1	0
Mỹ Lộc	My Loc	M_ViC_060	0	1	1	1	1
Mỹ Lộc	My Loc	M_ViC_061	0	0	0	0	1
Mỹ Lộc	My Loc	M_ViC_062	0	0	0	0	0
Mỹ Lộc	My Loc	M_ViC_063	1	0	0	0	1
Mỹ Lộc	My Loc	M_ViC_064	0	0	1	0	1
Mỹ Lộc	My Loc	M_ViC_065	0	0	0	0	1
Mỹ Lộc	My Loc	M_ViC_066	0	1	0	0	1
Mỹ Lộc	My Loc	M_ViC_067	0	0	0	0	1
Mỹ Lộc	My Loc	M_ViC_068	1	0	0	0	1
Mỹ Lộc	My Loc	M_ViC_069	1	0	0	1	0
Mỹ Lộc	My Loc	M_ViC_070	0	0	1	0	1
Mỹ Lộc	My Loc	M_ViC_071	0	0	1	0	1
Mỹ Lộc	My Loc	TQ_ViC_01	0	1	0	0	1
Mỹ Lộc	My Loc	TQ_ViC_02	0	0	0	0	0
Mỹ Lộc	My Loc	TQ_ViC_03	0	0	0	0	0
Mỹ Lộc	My Loc	TQ_ViC_04	0	1	0	1	1
Mỹ Lộc	My Loc	TQ_ViC_05	1	1	1	1	1
Mỹ Lộc	My Loc	TQ_ViC_06	1	1	1	1	1
Mỹ Lộc	My Loc	TQ_ViC_07	0	0	0	0	0
Mỹ Lộc	My Loc	TQ_ViC_08	0	0	0	0	0
Mỹ Lộc	My Loc	TQ_ViC_09	1	1	1	1	1
Mỹ Lộc	My Loc	TQ_ViC_010	1	1	1	1	1
Mỹ Lộc	My Loc	TQ_ViC_011	1	1	1	1	1
Mỹ Lộc	My Loc	TQ_ViC_012	0	0	0	1	0
Mỹ Lộc	My Loc	TQ_ViC_013	0	0	1	1	0
Mỹ Lộc	My Loc	TQ_ViC_014	1	1	0	0	1
Mỹ Lộc	My Loc	TQ_ViC_015	0	0	0	1	1
Mỹ Lộc	My Loc	TQ_ViC_016	0	0	0	0	1
Mỹ Lộc	My Loc	TQ_ViC_017	0	0	1	0	1
Mỹ Lộc	My Loc	TQ_ViC_018	1	0	1	0	0
Mỹ Lộc	My Loc	TQ_ViC_019	1	0	0	0	1
Mỹ Lộc	My Loc	TQ_ViC_020	0	0	0	0	0
Mỹ Lộc	My Loc	TQ_ViC_021	0	0	1	0	1
Mỹ Lộc	My Loc	TQ_ViC_022	1	0	0	0	1
Mỹ Lộc	My Loc	TQ_ViC_023	0	0	0	0	1
Mỹ Lộc	My Loc	TQ_ViC_024	1	1	1	1	1
Mỹ Lộc	My Loc	TQ_ViC_025	1	1	1	1	1
Mỹ Lộc	My Loc	TQ_ViC_026	0	0	0	0	0
Mỹ Lộc	My Loc	TQ_ViC_027	0	0	0	0	1
Mỹ Lộc	My Loc	TQ_ViC_028	1	1	1	1	1
Mỹ Lộc	My Loc	TQ_ViC_029	0	0	0	0	1
Mỹ Lộc	My Loc	TQ_ViC_030	0	0	0	0	0
Mỹ Lộc	My Loc	TQ_ViC_031	0	0	0	0	1
Mỹ Lộc	My Loc	TQ_ViC_032	1	0	1	0	1
Mỹ Lộc	My Loc	TQ_ViC_033	0	0	0	0	1
Mỹ Lộc	My Loc	TQ_ViC_034	0	0	0	0	1
Mỹ Lộc	My Loc	TQ_ViC_035	0	0	0	0	1
Mỹ Lộc	My Loc	TQ_ViC_036	0	0	0	0	1
Mỹ Lộc	My Loc	TQ_ViC_037	0	0	0	0	1
Mỹ Lộc	My Loc	K_BT_01	0	0	0	0	0
Mỹ Lộc	My Loc	K_BT_02	0	0	0	0	1
Mỹ Lộc	My Loc	K_BT_03	0	0	0	0	0
Mỹ Lộc	My Loc	K_BT_04	1	0	1	0	1
Mỹ Lộc	My Loc	K_BT_05	0	1	0	1	1
Mỹ Lộc	My Loc	X_BT_01	1	0	1	0	1
Mỹ Lộc	My Loc	X_BT_02	0	1	0	1	1
Mỹ Lộc	My Loc	X_BT_03	1	0	1	0	1
Mỹ Lộc	My Loc	X_BT_04	1	1	1	1	1
Mỹ Lộc	My Loc	X_BT_05	1	0	1	0	1
Mỹ Lộc	My Loc	X_BT_06	1	0	1	0	0
Mỹ Lộc	My Loc	X_BT_07	1	1	0	1	1
Mỹ Lộc	My Loc	X_BT_08	0	1	0	1	1
Mỹ Lộc	My Loc	X_BT_09	0	0	0	0	1
Mỹ Lộc	My Loc	X_BT_010	1	0	0	0	0
Mỹ Lộc	My Loc	X_BT_011	0	0	0	0	1
Mỹ Lộc	My Loc	X_BT_012	0	0	0	0	1
Mỹ Lộc	My Loc	X_BT_013	1	0	0	0	1
Mỹ Lộc	My Loc	X_BT_014	1	0	0	0	1
Mỹ Lộc	My Loc	X_BT_015	0	0	0	0	1
Mỹ Lộc	My Loc	X_BT_016	0	0	0	0	1
Mỹ Lộc	My Loc	X_BT_017	0	0	0	0	1
Mỹ Lộc	My Loc	X_BT_018	0	0	0	0	1
Mỹ Lộc	My Loc	M_BT_01	1	0	0	0	1
Mỹ Lộc	My Loc	M_BT_02	0	0	0	0	1
Mỹ Lộc	My Loc	M_BT_03	0	0	1	0	1
Mỹ Lộc	My Loc	M_BT_04	0	0	0	0	1
Mỹ Lộc	My Loc	M_BT_05	0	0	1	0	1
Mỹ Lộc	My Loc	M_BT_06	0	0	0	0	1
Mỹ Lộc	My Loc	M_BT_07	0	0	0	0	1
Mỹ Lộc	My Loc	M_BT_08	0	0	0	0	0
Mỹ Lộc	My Loc	M_BT_09	0	0	0	0	1
Mỹ Lộc	My Loc	M_BT_010	0	0	0	0	1
Mỹ Lộc	My Loc	M_BT_011	0	0	0	0	1
Mỹ Lộc	My Loc	M_BT_012	0	0	0	0	1
Mỹ Lộc	My Loc	M_BT_013	0	0	0	0	1
Mỹ Lộc	My Loc	M_BT_014	0	0	0	0	1
Mỹ Lộc	My Loc	M_BT_015	0	0	0	0	1
Mỹ Lộc	My Loc	M_BT_016	0	0	0	0	1
Mỹ Lộc	My Loc	M_BT_017	0	0	0	0	1
Mỹ Lộc	My Loc	M_BT_018	0	0	0	0	1
Mỹ Lộc	My Loc	M_BT_019	0	0	0	0	1
Mỹ Lộc	My Loc	M_BT_020	0	0	0	0	1
Mỹ Lộc	My Loc	M_BT_021	0	0	0	0	1
Mỹ Lộc	My Loc	M_BT_022	0	0	1	0	1
Mỹ Lộc	My Loc	M_BT_023	0	1	1	0	1
Mỹ Lộc	My Loc	M_BT_024	1	1	1	0	1
Mỹ Lộc	My Loc	M_BT_025	0	0	0	0	1
Mỹ Lộc	My Loc	M_BT_026	1	0	1	0	1
Mỹ Lộc	My Loc	M_BT_027	0	0	0	0	0
Mỹ Lộc	My Loc	M_BT_028	0	0	0	0	0
Mỹ Lộc	My Loc	M_BT_029	0	0	0	0	0
Mỹ Lộc	My Loc	TQ_BT_01	0	0	0	0	0
Mỹ Lộc	My Loc	TQ_BT_02	0	0	0	0	0
Mỹ Lộc	My Loc	TQ_BT_03	0	0	1	0	1
Mỹ Lộc	My Loc	TQ_BT_04	0	1	0	0	1
Mỹ Lộc	My Loc	TQ_BT_05	0	0	0	0	1
Mỹ Lộc	My Loc	TQ_BT_06	0	0	1	1	1
Mỹ Lộc	My Loc	TQ_BT_07	0	0	0	0	0
Mỹ Lộc	My Loc	TQ_BT_08	0	0	0	0	1
Mỹ Lộc	My Loc	TQ_BT_09	0	0	0	0	1
Mỹ Lộc	My Loc	TQ_BT_010	0	0	0	0	1
Mỹ Lộc	My Loc	TQ_BT_011	0	0	0	0	0
Mỹ Lộc	My Loc	TQ_BT_012	0	0	0	0	0
Mỹ Lộc	My Loc	TQ_BT_013	0	0	0	0	1
Mỹ Lộc	My Loc	TQ_BT_014	0	0	0	0	1
Mỹ Lộc	My Loc	TQ_BT_015	0	0	0	0	1
Mỹ Lộc	My Loc	TQ_BT_016	0	0	0	0	1
Mỹ Lộc	My Loc	TQ_BT_017	0	0	0	0	1
Mỹ Lộc	My Loc	TQ_BT_018	0	0	0	0	1
Mỹ Lộc	My Loc	TQ_BT_019	0	0	0	0	1
Mỹ Lộc	My Loc	TQ_BT_020	0	0	0	0	1
Mỹ Lộc	My Loc	TQ_BT_021	0	0	0	0	0
Mỹ Lộc	My Loc	TQ_BT_022	0	0	0	0	1
Mỹ Lộc	My Loc	K_B_01	1	1	1	0	0
Mỹ Lộc	My Loc	K_B_02	0	0	0	0	0
Mỹ Lộc	My Loc	M_B_01	0	0	0	0	1
Mỹ Lộc	My Loc	M_B_02	0	0	0	0	0
Mỹ Lộc	My Loc	M_B_03	0	0	0	0	0
Mỹ Lộc	My Loc	M_B_04	0	0	0	0	0
Mỹ Lộc	My Loc	M_B_05	0	1	1	1	0
Mỹ Lộc	My Loc	M_B_06	0	0	0	0	1
Mỹ Lộc	My Loc	M_B_07	1	0	0	0	0
Mỹ Lộc	My Loc	X_T_01	0	1	1	1	0
Mỹ Lộc	My Loc	X_T_02	0	0	0	0	1
Mỹ Lộc	My Loc	X_T_03	1	0	0	0	1
Mỹ Lộc	My Loc	X_T_04	0	0	0	0	1
Mỹ Lộc	My Loc	X_T_05	0	0	0	0	1
Mỹ Lộc	My Loc	M_T_01	0	0	0	0	1
Võ Tánh	Vo Tanh	K_EE_01	0	0	0	0	0
Võ Tánh	Vo Tanh	X_EE_01	1	1	1	1	1
Võ Tánh	Vo Tanh	X_EE_02	1	1	1	1	1
Võ Tánh	Vo Tanh	X_EE_03	1	1	1	1	1
Võ Tánh	Vo Tanh	X_EE_04	0	1	0	0	0
Võ Tánh	Vo Tanh	X_EE_05	1	0	1	1	1
Võ Tánh	Vo Tanh	X_EE_06	0	1	0	0	0
Võ Tánh	Vo Tanh	X_EE_07	1	0	1	1	1
Võ Tánh	Vo Tanh	M_EE_01	1	1	1	1	1
Võ Tánh	Vo Tanh	M_EE_02	0	1	0	0	0
Võ Tánh	Vo Tanh	TQ_EE_01	1	0	1	1	1
Võ Tánh	Vo Tanh	K_ViC_01	0	1	0	0	0
Võ Tánh	Vo Tanh	K_ViC_02	1	1	1	1	1
Võ Tánh	Vo Tanh	K_ViC_03	1	1	1	1	1
Võ Tánh	Vo Tanh	K_ViC_04	1	1	1	1	1
Võ Tánh	Vo Tanh	K_ViC_05	0	0	0	0	0
Võ Tánh	Vo Tanh	K_ViC_06	1	1	1	1	1
Võ Tánh	Vo Tanh	K_ViC_07	0	1	0	0	0
Võ Tánh	Vo Tanh	K_ViC_08	1	1	1	1	1
Võ Tánh	Vo Tanh	K_ViC_09	0	1	0	0	0
Võ Tánh	Vo Tanh	K_ViC_010	1	1	1	1	1
Võ Tánh	Vo Tanh	K_ViC_011	0	0	0	0	0
Võ Tánh	Vo Tanh	K_ViC_012	1	1	1	1	1
Võ Tánh	Vo Tanh	K_ViC_013	1	1	1	1	1
Võ Tánh	Vo Tanh	K_ViC_014	1	1	1	1	1
Võ Tánh	Vo Tanh	K_ViC_015	1	1	1	1	1
Võ Tánh	Vo Tanh	K_ViC_016	1	1	1	1	1
Võ Tánh	Vo Tanh	K_ViC_017	1	1	1	1	1
Võ Tánh	Vo Tanh	K_ViC_018	1	1	1	1	1
Võ Tánh	Vo Tanh	K_ViC_019	0	1	0	0	0
Võ Tánh	Vo Tanh	K_ViC_020	0	0	0	0	0
Võ Tánh	Vo Tanh	K_ViC_021	1	0	1	1	1
Võ Tánh	Vo Tanh	K_ViC_022	1	1	1	1	1
Võ Tánh	Vo Tanh	K_ViC_023	1	1	1	1	1
Võ Tánh	Vo Tanh	K_ViC_024	1	1	1	1	1
Võ Tánh	Vo Tanh	K_ViC_025	1	1	1	1	1
Võ Tánh	Vo Tanh	K_ViC_026	1	1	1	1	1
Võ Tánh	Vo Tanh	K_ViC_027	1	1	1	1	1
Võ Tánh	Vo Tanh	K_ViC_028	1	1	1	1	1
Võ Tánh	Vo Tanh	X_ViC_01	1	1	1	1	1
Võ Tánh	Vo Tanh	X_ViC_02	1	1	1	1	1
Võ Tánh	Vo Tanh	X_ViC_03	1	1	1	1	1
Võ Tánh	Vo Tanh	X_ViC_04	0	0	0	0	0
Võ Tánh	Vo Tanh	X_ViC_05	1	1	1	1	1
Võ Tánh	Vo Tanh	X_ViC_06	1	1	1	1	1
Võ Tánh	Vo Tanh	X_ViC_07	1	1	1	1	1
Võ Tánh	Vo Tanh	X_ViC_08	1	1	1	1	1
Võ Tánh	Vo Tanh	X_ViC_09	0	0	0	0	0
Võ Tánh	Vo Tanh	X_ViC_010	0	0	0	0	0
Võ Tánh	Vo Tanh	X_ViC_011	0	0	0	0	0
Võ Tánh	Vo Tanh	X_ViC_012	1	1	1	1	1
Võ Tánh	Vo Tanh	X_ViC_013	1	1	1	1	1
Võ Tánh	Vo Tanh	X_ViC_014	1	1	1	1	1
Võ Tánh	Vo Tanh	X_ViC_015	1	1	1	1	1
Võ Tánh	Vo Tanh	X_ViC_016	1	1	1	1	1
Võ Tánh	Vo Tanh	X_ViC_017	0	0	0	0	0
Võ Tánh	Vo Tanh	X_ViC_018	1	1	1	1	1
Võ Tánh	Vo Tanh	X_ViC_019	1	1	1	1	1
Võ Tánh	Vo Tanh	X_ViC_020	0	0	0	0	0
Võ Tánh	Vo Tanh	X_ViC_021	0	0	0	0	0
Võ Tánh	Vo Tanh	X_ViC_022	1	1	1	1	1
Võ Tánh	Vo Tanh	X_ViC_023	1	1	1	1	1
Võ Tánh	Vo Tanh	X_ViC_024	0	0	0	0	0
Võ Tánh	Vo Tanh	X_ViC_025	1	1	1	1	1
Võ Tánh	Vo Tanh	X_ViC_026	0	0	0	0	0
Võ Tánh	Vo Tanh	X_ViC_027	0	0	0	0	0
Võ Tánh	Vo Tanh	X_ViC_028	0	0	0	0	0
Võ Tánh	Vo Tanh	X_ViC_029	1	1	1	1	1
Võ Tánh	Vo Tanh	X_ViC_030	0	0	0	0	0
Võ Tánh	Vo Tanh	X_ViC_031	0	0	0	0	0
Võ Tánh	Vo Tanh	X_ViC_032	1	1	1	1	1
Võ Tánh	Vo Tanh	X_ViC_033	0	0	0	0	0
Võ Tánh	Vo Tanh	X_ViC_034	0	0	0	0	0
Võ Tánh	Vo Tanh	X_ViC_035	0	0	0	0	0
Võ Tánh	Vo Tanh	M_ViC_01	0	0	0	0	0
Võ Tánh	Vo Tanh	M_ViC_02	1	1	1	1	1
Võ Tánh	Vo Tanh	M_ViC_03	0	0	0	0	0
Võ Tánh	Vo Tanh	M_ViC_04	1	1	1	1	1
Võ Tánh	Vo Tanh	M_ViC_05	0	0	0	0	0
Võ Tánh	Vo Tanh	M_ViC_06	0	0	0	0	0
Võ Tánh	Vo Tanh	M_ViC_07	0	0	0	0	0
Võ Tánh	Vo Tanh	M_ViC_08	0	0	0	0	0
Võ Tánh	Vo Tanh	M_ViC_09	0	0	0	0	0
Võ Tánh	Vo Tanh	M_ViC_010	0	0	0	0	0
Võ Tánh	Vo Tanh	M_ViC_011	0	0	0	0	0
Võ Tánh	Vo Tanh	M_ViC_012	0	0	0	0	0
Võ Tánh	Vo Tanh	M_ViC_013	1	0	1	1	1
Võ Tánh	Vo Tanh	M_ViC_014	1	1	1	1	1
Võ Tánh	Vo Tanh	M_ViC_015	1	1	1	1	1
Võ Tánh	Vo Tanh	M_ViC_016	0	0	0	0	0
Võ Tánh	Vo Tanh	M_ViC_017	0	0	0	0	0
Võ Tánh	Vo Tanh	M_ViC_018	0	0	0	0	0
Võ Tánh	Vo Tanh	M_ViC_019	1	1	1	1	1
Võ Tánh	Vo Tanh	M_ViC_020	1	1	1	1	1
Võ Tánh	Vo Tanh	M_ViC_021	1	1	1	1	1
Võ Tánh	Vo Tanh	M_ViC_022	0	0	0	0	0
Võ Tánh	Vo Tanh	M_ViC_023	0	0	0	0	0
Võ Tánh	Vo Tanh	M_ViC_024	1	1	1	1	1
Võ Tánh	Vo Tanh	M_ViC_025	0	0	0	0	0
Võ Tánh	Vo Tanh	M_ViC_026	1	1	1	1	1
Võ Tánh	Vo Tanh	M_ViC_027	1	1	1	1	1
Võ Tánh	Vo Tanh	M_ViC_028	0	0	0	0	0
Võ Tánh	Vo Tanh	M_ViC_029	1	1	1	1	1
Võ Tánh	Vo Tanh	M_ViC_030	0	0	0	0	0
Võ Tánh	Vo Tanh	M_ViC_031	1	1	1	1	1
Võ Tánh	Vo Tanh	M_ViC_032	1	1	1	1	1
Võ Tánh	Vo Tanh	M_ViC_033	0	0	0	0	0
Võ Tánh	Vo Tanh	M_ViC_034	1	1	1	1	1
Võ Tánh	Vo Tanh	M_ViC_035	0	0	0	0	0
Võ Tánh	Vo Tanh	M_ViC_036	1	1	1	1	1
Võ Tánh	Vo Tanh	M_ViC_037	0	0	0	0	0
Võ Tánh	Vo Tanh	M_ViC_038	0	0	0	0	0
Võ Tánh	Vo Tanh	M_ViC_039	0	0	0	0	0
Võ Tánh	Vo Tanh	M_ViC_040	1	1	1	1	1
Võ Tánh	Vo Tanh	M_ViC_041	1	1	1	1	1
Võ Tánh	Vo Tanh	M_ViC_042	1	1	1	1	1
Võ Tánh	Vo Tanh	M_ViC_043	1	1	1	1	1
Võ Tánh	Vo Tanh	M_ViC_044	0	0	0	0	0
Võ Tánh	Vo Tanh	M_ViC_045	0	0	0	0	0
Võ Tánh	Vo Tanh	M_ViC_046	0	0	0	0	0
Võ Tánh	Vo Tanh	M_ViC_047	0	0	0	0	0
Võ Tánh	Vo Tanh	M_ViC_048	0	0	0	0	0
Võ Tánh	Vo Tanh	M_ViC_049	0	0	0	0	0
Võ Tánh	Vo Tanh	M_ViC_050	0	0	0	0	0
Võ Tánh	Vo Tanh	M_ViC_051	0	0	0	0	0
Võ Tánh	Vo Tanh	M_ViC_052	0	0	0	0	0
Võ Tánh	Vo Tanh	M_ViC_053	0	0	0	0	0
Võ Tánh	Vo Tanh	M_ViC_054	1	0	1	1	1
Võ Tánh	Vo Tanh	M_ViC_055	1	1	1	1	1
Võ Tánh	Vo Tanh	M_ViC_056	1	1	1	1	1
Võ Tánh	Vo Tanh	M_ViC_057	1	1	1	1	1
Võ Tánh	Vo Tanh	M_ViC_058	1	1	1	1	1
Võ Tánh	Vo Tanh	M_ViC_059	1	1	1	1	1
Võ Tánh	Vo Tanh	M_ViC_060	0	0	0	0	0
Võ Tánh	Vo Tanh	M_ViC_061	0	0	0	0	0
Võ Tánh	Vo Tanh	M_ViC_062	0	0	0	0	0
Võ Tánh	Vo Tanh	M_ViC_063	0	0	0	0	0
Võ Tánh	Vo Tanh	M_ViC_064	1	1	1	1	1
Võ Tánh	Vo Tanh	M_ViC_065	0	0	0	0	0
Võ Tánh	Vo Tanh	M_ViC_066	0	0	0	0	0
Võ Tánh	Vo Tanh	M_ViC_067	0	0	0	0	0
Võ Tánh	Vo Tanh	M_ViC_068	1	1	1	1	1
Võ Tánh	Vo Tanh	M_ViC_069	0	0	0	0	0
Võ Tánh	Vo Tanh	M_ViC_070	0	0	0	0	0
Võ Tánh	Vo Tanh	M_ViC_071	0	0	0	0	0
Võ Tánh	Vo Tanh	TQ_ViC_01	0	0	0	0	0
Võ Tánh	Vo Tanh	TQ_ViC_02	0	0	0	0	0
Võ Tánh	Vo Tanh	TQ_ViC_03	0	0	0	0	0
Võ Tánh	Vo Tanh	TQ_ViC_04	0	0	0	0	0
Võ Tánh	Vo Tanh	TQ_ViC_05	0	0	0	0	0
Võ Tánh	Vo Tanh	TQ_ViC_06	1	1	1	1	1
Võ Tánh	Vo Tanh	TQ_ViC_07	0	0	0	0	0
Võ Tánh	Vo Tanh	TQ_ViC_08	1	1	1	1	1
Võ Tánh	Vo Tanh	TQ_ViC_09	1	1	1	1	1
Võ Tánh	Vo Tanh	TQ_ViC_010	1	1	1	1	1
Võ Tánh	Vo Tanh	TQ_ViC_011	1	1	1	1	1
Võ Tánh	Vo Tanh	TQ_ViC_012	0	1	0	0	0
Võ Tánh	Vo Tanh	TQ_ViC_013	1	0	1	1	1
Võ Tánh	Vo Tanh	TQ_ViC_014	0	1	0	0	0
Võ Tánh	Vo Tanh	TQ_ViC_015	0	0	0	0	0
Võ Tánh	Vo Tanh	TQ_ViC_016	1	0	1	1	1
Võ Tánh	Vo Tanh	TQ_ViC_017	0	1	0	0	0
Võ Tánh	Vo Tanh	TQ_ViC_018	0	0	0	0	0
Võ Tánh	Vo Tanh	TQ_ViC_019	0	0	0	0	0
Võ Tánh	Vo Tanh	TQ_ViC_020	0	0	0	0	0
Võ Tánh	Vo Tanh	TQ_ViC_021	0	0	0	0	0
Võ Tánh	Vo Tanh	TQ_ViC_022	0	0	0	0	0
Võ Tánh	Vo Tanh	TQ_ViC_023	0	0	0	0	0
Võ Tánh	Vo Tanh	TQ_ViC_024	1	1	1	1	1
Võ Tánh	Vo Tanh	TQ_ViC_025	1	1	1	1	1
Võ Tánh	Vo Tanh	TQ_ViC_026	0	0	0	0	0
Võ Tánh	Vo Tanh	TQ_ViC_027	1	1	1	1	1
Võ Tánh	Vo Tanh	TQ_ViC_028	1	1	1	1	1
Võ Tánh	Vo Tanh	TQ_ViC_029	1	1	1	1	1
Võ Tánh	Vo Tanh	TQ_ViC_030	1	1	1	1	1
Võ Tánh	Vo Tanh	TQ_ViC_031	0	0	0	0	0
Võ Tánh	Vo Tanh	TQ_ViC_032	0	0	0	0	0
Võ Tánh	Vo Tanh	TQ_ViC_033	0	0	0	0	0
Võ Tánh	Vo Tanh	TQ_ViC_034	0	0	0	0	0
Võ Tánh	Vo Tanh	TQ_ViC_035	0	0	0	0	0
Võ Tánh	Vo Tanh	TQ_ViC_036	0	0	0	0	0
Võ Tánh	Vo Tanh	TQ_ViC_037	0	0	0	0	0
Võ Tánh	Vo Tanh	K_BT_01	0	0	0	0	0
Võ Tánh	Vo Tanh	K_BT_02	0	0	0	0	0
Võ Tánh	Vo Tanh	K_BT_03	0	0	0	0	0
Võ Tánh	Vo Tanh	K_BT_04	0	0	0	0	0
Võ Tánh	Vo Tanh	K_BT_05	0	0	0	0	0
Võ Tánh	Vo Tanh	X_BT_01	1	1	1	1	1
Võ Tánh	Vo Tanh	X_BT_02	0	0	0	0	0
Võ Tánh	Vo Tanh	X_BT_03	0	0	0	0	0
Võ Tánh	Vo Tanh	X_BT_04	0	0	0	0	0
Võ Tánh	Vo Tanh	X_BT_05	0	0	0	0	0
Võ Tánh	Vo Tanh	X_BT_06	1	0	1	1	1
Võ Tánh	Vo Tanh	X_BT_07	0	1	0	0	0
Võ Tánh	Vo Tanh	X_BT_08	0	0	0	0	0
Võ Tánh	Vo Tanh	X_BT_09	0	0	0	0	0
Võ Tánh	Vo Tanh	X_BT_010	0	0	0	0	0
Võ Tánh	Vo Tanh	X_BT_011	0	0	0	0	0
Võ Tánh	Vo Tanh	X_BT_012	0	0	0	0	0
Võ Tánh	Vo Tanh	X_BT_013	0	0	0	0	0
Võ Tánh	Vo Tanh	X_BT_014	0	0	0	0	0
Võ Tánh	Vo Tanh	X_BT_015	0	0	0	0	0
Võ Tánh	Vo Tanh	X_BT_016	0	0	0	0	0
Võ Tánh	Vo Tanh	X_BT_017	0	0	0	0	0
Võ Tánh	Vo Tanh	X_BT_018	0	0	0	0	0
Võ Tánh	Vo Tanh	M_BT_01	0	0	0	0	0
Võ Tánh	Vo Tanh	M_BT_02	0	0	0	0	0
Võ Tánh	Vo Tanh	M_BT_03	0	0	0	0	0
Võ Tánh	Vo Tanh	M_BT_04	0	0	0	0	0
Võ Tánh	Vo Tanh	M_BT_05	0	0	0	0	0
Võ Tánh	Vo Tanh	M_BT_06	0	0	0	0	0
Võ Tánh	Vo Tanh	M_BT_07	0	0	0	0	0
Võ Tánh	Vo Tanh	M_BT_08	0	0	0	0	0
Võ Tánh	Vo Tanh	M_BT_09	0	0	0	0	0
Võ Tánh	Vo Tanh	M_BT_010	0	0	0	0	0
Võ Tánh	Vo Tanh	M_BT_011	0	0	0	0	0
Võ Tánh	Vo Tanh	M_BT_012	0	0	0	0	0
Võ Tánh	Vo Tanh	M_BT_013	0	0	0	0	0
Võ Tánh	Vo Tanh	M_BT_014	0	0	0	0	0
Võ Tánh	Vo Tanh	M_BT_015	0	0	0	0	0
Võ Tánh	Vo Tanh	M_BT_016	0	0	0	0	0
Võ Tánh	Vo Tanh	M_BT_017	0	0	0	0	0
Võ Tánh	Vo Tanh	M_BT_018	0	0	0	0	0
Võ Tánh	Vo Tanh	M_BT_019	0	0	0	0	0
Võ Tánh	Vo Tanh	M_BT_020	0	0	0	0	0
Võ Tánh	Vo Tanh	M_BT_021	0	0	0	0	0
Võ Tánh	Vo Tanh	M_BT_022	0	0	0	0	0
Võ Tánh	Vo Tanh	M_BT_023	1	1	1	1	1
Võ Tánh	Vo Tanh	M_BT_024	1	1	1	1	1
Võ Tánh	Vo Tanh	M_BT_025	0	0	0	0	0
Võ Tánh	Vo Tanh	M_BT_026	1	1	1	1	1
Võ Tánh	Vo Tanh	M_BT_027	0	0	0	0	0
Võ Tánh	Vo Tanh	M_BT_028	1	1	1	1	1
Võ Tánh	Vo Tanh	M_BT_029	0	0	0	0	0
Võ Tánh	Vo Tanh	TQ_BT_01	0	0	0	0	0
Võ Tánh	Vo Tanh	TQ_BT_02	0	0	0	0	0
Võ Tánh	Vo Tanh	TQ_BT_03	1	1	1	1	1
Võ Tánh	Vo Tanh	TQ_BT_04	0	0	0	0	0
Võ Tánh	Vo Tanh	TQ_BT_05	0	0	0	0	0
Võ Tánh	Vo Tanh	TQ_BT_06	0	0	0	0	0
Võ Tánh	Vo Tanh	TQ_BT_07	1	1	1	1	1
Võ Tánh	Vo Tanh	TQ_BT_08	0	0	0	0	0
Võ Tánh	Vo Tanh	TQ_BT_09	0	0	0	0	0
Võ Tánh	Vo Tanh	TQ_BT_010	0	0	0	0	0
Võ Tánh	Vo Tanh	TQ_BT_011	1	1	1	1	1
Võ Tánh	Vo Tanh	TQ_BT_012	0	0	0	0	0
Võ Tánh	Vo Tanh	TQ_BT_013	0	0	0	0	0
Võ Tánh	Vo Tanh	TQ_BT_014	0	0	0	0	0
Võ Tánh	Vo Tanh	TQ_BT_015	0	0	0	0	0
Võ Tánh	Vo Tanh	TQ_BT_016	0	0	0	0	0
Võ Tánh	Vo Tanh	TQ_BT_017	0	0	0	0	0
Võ Tánh	Vo Tanh	TQ_BT_018	0	0	0	0	0
Võ Tánh	Vo Tanh	TQ_BT_019	1	0	1	1	1
Võ Tánh	Vo Tanh	TQ_BT_020	1	0	1	1	1
Võ Tánh	Vo Tanh	TQ_BT_021	0	1	0	0	0
Võ Tánh	Vo Tanh	TQ_BT_022	0	1	0	0	0
Võ Tánh	Vo Tanh	K_B_01	1	0	1	1	1
Võ Tánh	Vo Tanh	K_B_02	0	0	0	0	0
Võ Tánh	Vo Tanh	M_B_01	0	1	0	0	0
Võ Tánh	Vo Tanh	M_B_02	0	0	0	0	0
Võ Tánh	Vo Tanh	M_B_03	0	0	0	0	0
Võ Tánh	Vo Tanh	M_B_04	0	0	0	0	0
Võ Tánh	Vo Tanh	M_B_05	0	0	0	0	0
Võ Tánh	Vo Tanh	M_B_06	0	0	0	0	0
Võ Tánh	Vo Tanh	M_B_07	0	0	0	0	0
Võ Tánh	Vo Tanh	X_T_01	1	1	1	1	1
Võ Tánh	Vo Tanh	X_T_02	0	0	0	0	0
Võ Tánh	Vo Tanh	X_T_03	0	0	0	0	0
Võ Tánh	Vo Tanh	X_T_04	0	0	0	0	0
Võ Tánh	Vo Tanh	X_T_05	0	0	0	0	0
Võ Tánh	Vo Tanh	M_T_01	0	0	0	0	0
Xuân An	Xuan An	K_EE_01	1	1	1	1	1
Xuân An	Xuan An	X_EE_01	0	0	0	0	0
Xuân An	Xuan An	X_EE_02	1	1	1	1	1
Xuân An	Xuan An	X_EE_03	1	1	1	1	1
Xuân An	Xuan An	X_EE_04	0	0	0	0	0
Xuân An	Xuan An	X_EE_05	1	1	1	1	1
Xuân An	Xuan An	X_EE_06	1	1	1	1	1
Xuân An	Xuan An	X_EE_07	1	1	1	1	1
Xuân An	Xuan An	M_EE_01	1	1	1	1	1
Xuân An	Xuan An	M_EE_02	0	0	0	0	0
Xuân An	Xuan An	TQ_EE_01	1	1	1	1	1
Xuân An	Xuan An	K_ViC_01	0	0	0	0	0
Xuân An	Xuan An	K_ViC_02	0	0	0	0	0
Xuân An	Xuan An	K_ViC_03	0	0	0	0	0
Xuân An	Xuan An	K_ViC_04	0	0	0	0	0
Xuân An	Xuan An	K_ViC_05	1	1	1	1	1
Xuân An	Xuan An	K_ViC_06	1	1	1	1	1
Xuân An	Xuan An	K_ViC_07	1	1	1	1	1
Xuân An	Xuan An	K_ViC_08	0	0	0	0	0
Xuân An	Xuan An	K_ViC_09	1	1	1	1	1
Xuân An	Xuan An	K_ViC_010	1	1	1	1	1
Xuân An	Xuan An	K_ViC_011	0	0	0	0	0
Xuân An	Xuan An	K_ViC_012	1	1	1	1	1
Xuân An	Xuan An	K_ViC_013	0	0	0	0	0
Xuân An	Xuan An	K_ViC_014	0	0	0	0	0
Xuân An	Xuan An	K_ViC_015	1	1	1	1	1
Xuân An	Xuan An	K_ViC_016	1	1	1	1	1
Xuân An	Xuan An	K_ViC_017	0	0	0	0	0
Xuân An	Xuan An	K_ViC_018	1	1	1	1	1
Xuân An	Xuan An	K_ViC_019	0	0	0	0	0
Xuân An	Xuan An	K_ViC_020	0	0	0	0	0
Xuân An	Xuan An	K_ViC_021	1	1	1	1	1
Xuân An	Xuan An	K_ViC_022	0	0	0	0	0
Xuân An	Xuan An	K_ViC_023	1	1	1	1	1
Xuân An	Xuan An	K_ViC_024	0	0	0	0	0
Xuân An	Xuan An	K_ViC_025	1	1	1	1	1
Xuân An	Xuan An	K_ViC_026	1	1	1	1	1
Xuân An	Xuan An	K_ViC_027	0	0	0	0	0
Xuân An	Xuan An	K_ViC_028	0	0	0	0	0
Xuân An	Xuan An	X_ViC_01	1	1	1	1	1
Xuân An	Xuan An	X_ViC_02	1	1	1	1	1
Xuân An	Xuan An	X_ViC_03	0	0	0	0	0
Xuân An	Xuan An	X_ViC_04	1	1	1	1	1
Xuân An	Xuan An	X_ViC_05	0	0	0	0	0
Xuân An	Xuan An	X_ViC_06	1	1	1	1	1
Xuân An	Xuan An	X_ViC_07	1	1	1	1	1
Xuân An	Xuan An	X_ViC_08	1	1	1	1	1
Xuân An	Xuan An	X_ViC_09	1	1	1	1	1
Xuân An	Xuan An	X_ViC_010	1	1	1	1	1
Xuân An	Xuan An	X_ViC_011	0	0	0	0	0
Xuân An	Xuan An	X_ViC_012	1	1	1	1	1
Xuân An	Xuan An	X_ViC_013	0	0	0	0	0
Xuân An	Xuan An	X_ViC_014	1	1	1	1	1
Xuân An	Xuan An	X_ViC_015	1	1	1	1	1
Xuân An	Xuan An	X_ViC_016	0	0	0	0	0
Xuân An	Xuan An	X_ViC_017	1	1	1	1	1
Xuân An	Xuan An	X_ViC_018	1	1	1	1	1
Xuân An	Xuan An	X_ViC_019	0	0	0	0	0
Xuân An	Xuan An	X_ViC_020	0	0	0	0	0
Xuân An	Xuan An	X_ViC_021	0	0	0	0	0
Xuân An	Xuan An	X_ViC_022	1	1	1	1	1
Xuân An	Xuan An	X_ViC_023	1	1	1	1	1
Xuân An	Xuan An	X_ViC_024	1	1	1	1	1
Xuân An	Xuan An	X_ViC_025	1	1	1	1	1
Xuân An	Xuan An	X_ViC_026	0	0	0	0	0
Xuân An	Xuan An	X_ViC_027	1	1	1	1	1
Xuân An	Xuan An	X_ViC_028	1	1	1	1	1
Xuân An	Xuan An	X_ViC_029	1	1	1	1	1
Xuân An	Xuan An	X_ViC_030	1	1	1	1	1
Xuân An	Xuan An	X_ViC_031	0	0	0	0	0
Xuân An	Xuan An	X_ViC_032	1	1	1	1	1
Xuân An	Xuan An	X_ViC_033	0	0	0	0	0
Xuân An	Xuan An	X_ViC_034	1	1	1	1	1
Xuân An	Xuan An	X_ViC_035	1	1	1	1	1
Xuân An	Xuan An	M_ViC_01	0	0	0	0	0
Xuân An	Xuan An	M_ViC_02	1	1	1	1	1
Xuân An	Xuan An	M_ViC_03	0	0	0	0	0
Xuân An	Xuan An	M_ViC_04	1	1	1	1	1
Xuân An	Xuan An	M_ViC_05	0	0	0	0	0
Xuân An	Xuan An	M_ViC_06	0	0	0	0	0
Xuân An	Xuan An	M_ViC_07	0	0	0	0	0
Xuân An	Xuan An	M_ViC_08	1	1	1	1	1
Xuân An	Xuan An	M_ViC_09	1	1	1	1	1
Xuân An	Xuan An	M_ViC_010	0	0	0	0	0
Xuân An	Xuan An	M_ViC_011	1	1	1	1	1
Xuân An	Xuan An	M_ViC_012	1	1	1	1	1
Xuân An	Xuan An	M_ViC_013	0	0	0	0	0
Xuân An	Xuan An	M_ViC_014	0	0	0	0	0
Xuân An	Xuan An	M_ViC_015	1	1	1	1	1
Xuân An	Xuan An	M_ViC_016	1	1	1	1	1
Xuân An	Xuan An	M_ViC_017	1	1	1	1	1
Xuân An	Xuan An	M_ViC_018	1	1	1	1	1
Xuân An	Xuan An	M_ViC_019	1	1	1	1	1
Xuân An	Xuan An	M_ViC_020	1	1	1	1	1
Xuân An	Xuan An	M_ViC_021	1	1	1	1	1
Xuân An	Xuan An	M_ViC_022	1	1	0	1	1
Xuân An	Xuan An	M_ViC_023	1	1	1	1	1
Xuân An	Xuan An	M_ViC_024	1	1	1	1	1
Xuân An	Xuan An	M_ViC_025	1	1	1	1	1
Xuân An	Xuan An	M_ViC_026	1	1	1	1	1
Xuân An	Xuan An	M_ViC_027	0	0	0	0	0
Xuân An	Xuan An	M_ViC_028	1	1	1	1	1
Xuân An	Xuan An	M_ViC_029	1	1	1	1	1
Xuân An	Xuan An	M_ViC_030	1	1	1	1	1
Xuân An	Xuan An	M_ViC_031	1	1	1	1	1
Xuân An	Xuan An	M_ViC_032	1	1	1	1	1
Xuân An	Xuan An	M_ViC_033	1	1	1	1	1
Xuân An	Xuan An	M_ViC_034	1	1	1	1	1
Xuân An	Xuan An	M_ViC_035	0	0	0	0	0
Xuân An	Xuan An	M_ViC_036	1	1	1	1	1
Xuân An	Xuan An	M_ViC_037	1	1	1	1	1
Xuân An	Xuan An	M_ViC_038	0	0	0	0	0
Xuân An	Xuan An	M_ViC_039	0	0	0	0	0
Xuân An	Xuan An	M_ViC_040	0	0	0	0	0
Xuân An	Xuan An	M_ViC_041	1	1	1	1	1
Xuân An	Xuan An	M_ViC_042	1	1	1	1	1
Xuân An	Xuan An	M_ViC_043	1	1	1	1	1
Xuân An	Xuan An	M_ViC_044	1	1	1	1	1
Xuân An	Xuan An	M_ViC_045	0	0	0	0	0
Xuân An	Xuan An	M_ViC_046	1	1	1	1	1
Xuân An	Xuan An	M_ViC_047	1	1	1	1	1
Xuân An	Xuan An	M_ViC_048	1	1	1	1	1
Xuân An	Xuan An	M_ViC_049	0	0	0	0	0
Xuân An	Xuan An	M_ViC_050	0	0	0	0	0
Xuân An	Xuan An	M_ViC_051	0	0	0	0	0
Xuân An	Xuan An	M_ViC_052	1	1	1	1	1
Xuân An	Xuan An	M_ViC_053	1	1	1	1	1
Xuân An	Xuan An	M_ViC_054	1	1	1	1	1
Xuân An	Xuan An	M_ViC_055	1	1	1	1	1
Xuân An	Xuan An	M_ViC_056	1	1	1	1	1
Xuân An	Xuan An	M_ViC_057	1	1	1	1	1
Xuân An	Xuan An	M_ViC_058	1	1	1	1	1
Xuân An	Xuan An	M_ViC_059	0	0	0	0	0
Xuân An	Xuan An	M_ViC_060	1	1	1	1	1
Xuân An	Xuan An	M_ViC_061	0	0	0	0	0
Xuân An	Xuan An	M_ViC_062	0	0	0	0	0
Xuân An	Xuan An	M_ViC_063	0	0	0	0	0
Xuân An	Xuan An	M_ViC_064	1	1	1	1	1
Xuân An	Xuan An	M_ViC_065	0	0	0	0	0
Xuân An	Xuan An	M_ViC_066	0	0	0	0	0
Xuân An	Xuan An	M_ViC_067	1	1	1	1	1
Xuân An	Xuan An	M_ViC_068	1	1	1	1	1
Xuân An	Xuan An	M_ViC_069	0	1	0	0	0
Xuân An	Xuan An	M_ViC_070	1	1	1	1	1
Xuân An	Xuan An	M_ViC_071	0	0	0	0	0
Xuân An	Xuan An	TQ_ViC_01	0	0	0	0	0
Xuân An	Xuan An	TQ_ViC_02	0	0	0	0	0
Xuân An	Xuan An	TQ_ViC_03	0	0	0	0	0
Xuân An	Xuan An	TQ_ViC_04	0	0	0	0	0
Xuân An	Xuan An	TQ_ViC_05	0	0	0	0	0
Xuân An	Xuan An	TQ_ViC_06	1	1	1	1	1
Xuân An	Xuan An	TQ_ViC_07	0	0	0	0	0
Xuân An	Xuan An	TQ_ViC_08	0	0	0	0	0
Xuân An	Xuan An	TQ_ViC_09	0	0	0	0	0
Xuân An	Xuan An	TQ_ViC_010	1	1	1	1	1
Xuân An	Xuan An	TQ_ViC_011	1	1	1	1	1
Xuân An	Xuan An	TQ_ViC_012	0	0	0	0	0
Xuân An	Xuan An	TQ_ViC_013	0	0	0	0	0
Xuân An	Xuan An	TQ_ViC_014	0	0	0	0	0
Xuân An	Xuan An	TQ_ViC_015	0	0	0	0	0
Xuân An	Xuan An	TQ_ViC_016	0	0	0	0	0
Xuân An	Xuan An	TQ_ViC_017	1	1	1	1	1
Xuân An	Xuan An	TQ_ViC_018	0	0	0	0	0
Xuân An	Xuan An	TQ_ViC_019	0	0	0	0	0
Xuân An	Xuan An	TQ_ViC_020	0	0	0	0	0
Xuân An	Xuan An	TQ_ViC_021	0	0	0	0	0
Xuân An	Xuan An	TQ_ViC_022	0	0	0	0	0
Xuân An	Xuan An	TQ_ViC_023	0	0	0	0	0
Xuân An	Xuan An	TQ_ViC_024	0	0	0	0	0
Xuân An	Xuan An	TQ_ViC_025	0	0	0	0	0
Xuân An	Xuan An	TQ_ViC_026	0	0	0	0	0
Xuân An	Xuan An	TQ_ViC_027	0	0	0	0	0
Xuân An	Xuan An	TQ_ViC_028	1	1	1	1	1
Xuân An	Xuan An	TQ_ViC_029	0	0	1	0	0
Xuân An	Xuan An	TQ_ViC_030	0	0	0	0	0
Xuân An	Xuan An	TQ_ViC_031	0	0		0	0
Xuân An	Xuan An	TQ_ViC_032	0	0	0	0	0
Xuân An	Xuan An	TQ_ViC_033	0	0	0	0	0
Xuân An	Xuan An	TQ_ViC_034	0	0	0	0	0
Xuân An	Xuan An	TQ_ViC_035	0	0	0	0	0
Xuân An	Xuan An	TQ_ViC_036	0	0	0	0	0
Xuân An	Xuan An	TQ_ViC_037	0	0	0	0	0
Xuân An	Xuan An	K_BT_01	0	0	0	0	0
Xuân An	Xuan An	K_BT_02	0	0	0	0	0
Xuân An	Xuan An	K_BT_03	0	0	0	0	0
Xuân An	Xuan An	K_BT_04	0	0	0	0	0
Xuân An	Xuan An	K_BT_05	0	0	0	0	0
Xuân An	Xuan An	X_BT_01	1	1	1	1	1
Xuân An	Xuan An	X_BT_02	0	0	0	0	0
Xuân An	Xuan An	X_BT_03	0	0	0	0	0
Xuân An	Xuan An	X_BT_04	0	0	0	0	0
Xuân An	Xuan An	X_BT_05	0	0	0	0	0
Xuân An	Xuan An	X_BT_06	1	1	1	1	1
Xuân An	Xuan An	X_BT_07	1	1	1	1	1
Xuân An	Xuan An	X_BT_08	0	0	0	0	0
Xuân An	Xuan An	X_BT_09	0	0	0	0	0
Xuân An	Xuan An	X_BT_010	0		0	0	0
Xuân An	Xuan An	X_BT_011	0	0	0	0	0
Xuân An	Xuan An	X_BT_012	0	0	0	0	0
Xuân An	Xuan An	X_BT_013	0	0	0	0	0
Xuân An	Xuan An	X_BT_014	0	0	0	0	0
Xuân An	Xuan An	X_BT_015	0	0	0	0	0
Xuân An	Xuan An	X_BT_016	0	0	0	0	0
Xuân An	Xuan An	X_BT_017	0	0	1	0	0
Xuân An	Xuan An	X_BT_018	1	1	0	1	1
Xuân An	Xuan An	M_BT_01	0	0	0	0	0
Xuân An	Xuan An	M_BT_02	0	0	0	0	0
Xuân An	Xuan An	M_BT_03	1	1	1	1	1
Xuân An	Xuan An	M_BT_04	1	1	1	1	1
Xuân An	Xuan An	M_BT_05	1	1	1	1	1
Xuân An	Xuan An	M_BT_06	0	0	0	0	0
Xuân An	Xuan An	M_BT_07	0	0	0	0	0
Xuân An	Xuan An	M_BT_08	0	0	0	0	0
Xuân An	Xuan An	M_BT_09	0	0	0	0	0
Xuân An	Xuan An	M_BT_010	0	0	0	0	0
Xuân An	Xuan An	M_BT_011	0	0	0	0	0
Xuân An	Xuan An	M_BT_012	0	0	0	0	0
Xuân An	Xuan An	M_BT_013	0	0	0	0	0
Xuân An	Xuan An	M_BT_014	0	0	0	0	0
Xuân An	Xuan An	M_BT_015	1	1	1	1	1
Xuân An	Xuan An	M_BT_016	1	1	1	1	1
Xuân An	Xuan An	M_BT_017	0	0	0	0	0
Xuân An	Xuan An	M_BT_018	0	0	0	0	0
Xuân An	Xuan An	M_BT_019	0	0	0	0	0
Xuân An	Xuan An	M_BT_020	0	0	0	0	0
Xuân An	Xuan An	M_BT_021	0	0	0	0	0
Xuân An	Xuan An	M_BT_022	0	0	0	0	0
Xuân An	Xuan An	M_BT_023	0	0	0	0	0
Xuân An	Xuan An	M_BT_024	1	1	1	1	1
Xuân An	Xuan An	M_BT_025	0	0	0	0	0
Xuân An	Xuan An	M_BT_026	1	1	0	1	1
Xuân An	Xuan An	M_BT_027	0	0	0	0	0
Xuân An	Xuan An	M_BT_028	1	0	1	1	1
Xuân An	Xuan An	M_BT_029	0	1	0	0	0
Xuân An	Xuan An	TQ_BT_01	0	0	0	0	0
Xuân An	Xuan An	TQ_BT_02	0	0	0	0	0
Xuân An	Xuan An	TQ_BT_03	1	1	1	1	1
Xuân An	Xuan An	TQ_BT_04	0	0	0	0	0
Xuân An	Xuan An	TQ_BT_05	0	0	0	0	0
Xuân An	Xuan An	TQ_BT_06	0	0	0	0	0
Xuân An	Xuan An	TQ_BT_07	0	0	0	0	0
Xuân An	Xuan An	TQ_BT_08	0	0	0	0	0
Xuân An	Xuan An	TQ_BT_09	0	0	0	0	0
Xuân An	Xuan An	TQ_BT_010	0	0	0	0	0
Xuân An	Xuan An	TQ_BT_011	0	0	0	0	0
Xuân An	Xuan An	TQ_BT_012	0	0	0	0	0
Xuân An	Xuan An	TQ_BT_013	0	0	0	0	0
Xuân An	Xuan An	TQ_BT_014	0	0	0	0	0
Xuân An	Xuan An	TQ_BT_015	0	0	0	0	0
Xuân An	Xuan An	TQ_BT_016	0	0	0	0	0
Xuân An	Xuan An	TQ_BT_017	0	0	0	0	0
Xuân An	Xuan An	TQ_BT_018	0	0	0	0	0
Xuân An	Xuan An	TQ_BT_019	0	0	0	0	0
Xuân An	Xuan An	TQ_BT_020	0	0	0	0	0
Xuân An	Xuan An	TQ_BT_021	1	1	1	1	1
Xuân An	Xuan An	TQ_BT_022	0	0	0	0	0
Xuân An	Xuan An	K_B_01	1	1	1	1	1
Xuân An	Xuan An	K_B_02	0	0	0	0	0
Xuân An	Xuan An	M_B_01	0	0	0	0	0
Xuân An	Xuan An	M_B_02	1	1	1	1	1
Xuân An	Xuan An	M_B_03	1	1	1	1	1
Xuân An	Xuan An	M_B_04	0	0	0	0	0
Xuân An	Xuan An	M_B_05	1	1	1	1	1
Xuân An	Xuan An	M_B_06	1	1	1	1	1
Xuân An	Xuan An	M_B_07	0	0	0	0	0
Xuân An	Xuan An	X_T_01	0	0	0	0	0
Xuân An	Xuan An	X_T_02	1	1	1	1	1
Xuân An	Xuan An	X_T_03	1	1	1	1	1
Xuân An	Xuan An	X_T_04	1	1	1	1	1
Xuân An	Xuan An	X_T_05	0	0	0	0	0
Xuân An	Xuan An	M_T_01	0	0	0	0	0
Tân Lạc	Tan Lac	K_EE_01	1	1	1	1	1
Tân Lạc	Tan Lac	X_EE_01	1	1	1	1	1
Tân Lạc	Tan Lac	X_EE_02	1	1	1	1	1
Tân Lạc	Tan Lac	X_EE_03	1	1	1	1	1
Tân Lạc	Tan Lac	X_EE_04	1	0	1	1	1
Tân Lạc	Tan Lac	X_EE_05	0	0	0	0	0
Tân Lạc	Tan Lac	X_EE_06	1	1	1	1	1
Tân Lạc	Tan Lac	X_EE_07	1	1	1	1	1
Tân Lạc	Tan Lac	M_EE_01	1	1	1	1	1
Tân Lạc	Tan Lac	M_EE_02	0	0	0	0	0
Tân Lạc	Tan Lac	TQ_EE_01	1	1	1	1	1
Tân Lạc	Tan Lac	K_ViC_01	0	1	0	0	0
Tân Lạc	Tan Lac	K_ViC_02	0	0	0	0	0
Tân Lạc	Tan Lac	K_ViC_03	0	0	0	0	0
Tân Lạc	Tan Lac	K_ViC_04	0	1	0	0	0
Tân Lạc	Tan Lac	K_ViC_05	1	1	1	1	1
Tân Lạc	Tan Lac	K_ViC_06	1	0	1	1	1
Tân Lạc	Tan Lac	K_ViC_07	1	1	1	1	1
Tân Lạc	Tan Lac	K_ViC_08	1	1	1	1	1
Tân Lạc	Tan Lac	K_ViC_09	1	1	1	1	1
Tân Lạc	Tan Lac	K_ViC_010	0		0	0	0
Tân Lạc	Tan Lac	K_ViC_011	0	0	0	0	0
Tân Lạc	Tan Lac	K_ViC_012	1	1	1	1	1
Tân Lạc	Tan Lac	K_ViC_013	0	0	0	0	0
Tân Lạc	Tan Lac	K_ViC_014	0	1	0	0	0
Tân Lạc	Tan Lac	K_ViC_015	0	1	0	0	0
Tân Lạc	Tan Lac	K_ViC_016	1	0	1	1	1
Tân Lạc	Tan Lac	K_ViC_017	1	1	1	1	1
Tân Lạc	Tan Lac	K_ViC_018	1	1	1	1	1
Tân Lạc	Tan Lac	K_ViC_019	0	1	0	0	0
Tân Lạc	Tan Lac	K_ViC_020	0	1	0	0	0
Tân Lạc	Tan Lac	K_ViC_021	1	1	1	1	1
Tân Lạc	Tan Lac	K_ViC_022	0	0	0	0	0
Tân Lạc	Tan Lac	K_ViC_023	0	1	0	0	0
Tân Lạc	Tan Lac	K_ViC_024		1	0	0	1
Tân Lạc	Tan Lac	K_ViC_025	1	1	1	1	1
Tân Lạc	Tan Lac	K_ViC_026	1	1	1	1	1
Tân Lạc	Tan Lac	K_ViC_027	0	1	0	0	0
Tân Lạc	Tan Lac	K_ViC_028	0	0	0	0	0
Tân Lạc	Tan Lac	X_ViC_01	0	1	0	0	0
Tân Lạc	Tan Lac	X_ViC_02	0	1	0	0	0
Tân Lạc	Tan Lac	X_ViC_03	0	1	0	0	0
Tân Lạc	Tan Lac	X_ViC_04	0	1	0	0	0
Tân Lạc	Tan Lac	X_ViC_05	0	1	0	0	0
Tân Lạc	Tan Lac	X_ViC_06	0	1	0	0	0
Tân Lạc	Tan Lac	X_ViC_07	0	0	0	0	0
Tân Lạc	Tan Lac	X_ViC_08	0	1	0	0	0
Tân Lạc	Tan Lac	X_ViC_09	1	1	1	1	1
Tân Lạc	Tan Lac	X_ViC_010	1	1	1	1	1
Tân Lạc	Tan Lac	X_ViC_011	0	1	0	0	0
Tân Lạc	Tan Lac	X_ViC_012	1	1	1	1	1
Tân Lạc	Tan Lac	X_ViC_013	0	1	0	0	0
Tân Lạc	Tan Lac	X_ViC_014	1	1	1	1	1
Tân Lạc	Tan Lac	X_ViC_015	0	1	0	0	0
Tân Lạc	Tan Lac	X_ViC_016	0	0	0	0	0
Tân Lạc	Tan Lac	X_ViC_017	1	1	1	1	1
Tân Lạc	Tan Lac	X_ViC_018	0	1	0	0	0
Tân Lạc	Tan Lac	X_ViC_019	0	0	0	0	0
Tân Lạc	Tan Lac	X_ViC_020	0	1	0	0	0
Tân Lạc	Tan Lac	X_ViC_021	0	1	0	0	0
Tân Lạc	Tan Lac	X_ViC_022	0	1	0	0	0
Tân Lạc	Tan Lac	X_ViC_023	1	1	1	1	1
Tân Lạc	Tan Lac	X_ViC_024	1	1	1	1	1
Tân Lạc	Tan Lac	X_ViC_025	0	0	0	0	0
Tân Lạc	Tan Lac	X_ViC_026	0	0	0	0	0
Tân Lạc	Tan Lac	X_ViC_027	1	1	1	1	1
Tân Lạc	Tan Lac	X_ViC_028	1	1	1	1	1
Tân Lạc	Tan Lac	X_ViC_029	1	1	1	1	1
Tân Lạc	Tan Lac	X_ViC_030	1	1	1	1	1
Tân Lạc	Tan Lac	X_ViC_031	0	0	0	0	0
Tân Lạc	Tan Lac	X_ViC_032	1	1	1	1	1
Tân Lạc	Tan Lac	X_ViC_033	1	1	1	1	1
Tân Lạc	Tan Lac	X_ViC_034	1	1	1	1	1
Tân Lạc	Tan Lac	X_ViC_035	1	1	1	1	1
Tân Lạc	Tan Lac	M_ViC_01	1	1	1	1	1
Tân Lạc	Tan Lac	M_ViC_02	0	1	0	0	0
Tân Lạc	Tan Lac	M_ViC_03	0	0	0	0	0
Tân Lạc	Tan Lac	M_ViC_04	1	1	1	1	1
Tân Lạc	Tan Lac	M_ViC_05	1	1	1	1	1
Tân Lạc	Tan Lac	M_ViC_06	0	1	0	0	0
Tân Lạc	Tan Lac	M_ViC_07	0	1	0	0	0
Tân Lạc	Tan Lac	M_ViC_08	1	1	1	1	1
Tân Lạc	Tan Lac	M_ViC_09	1	0	1	1	1
Tân Lạc	Tan Lac	M_ViC_010	1	0	1	1	1
Tân Lạc	Tan Lac	M_ViC_011	1	1	1	1	1
Tân Lạc	Tan Lac	M_ViC_012	1	1	1	1	1
Tân Lạc	Tan Lac	M_ViC_013	1	1	1	1	1
Tân Lạc	Tan Lac	M_ViC_014	1	0	1	1	1
Tân Lạc	Tan Lac	M_ViC_015	1	0	1	1	1
Tân Lạc	Tan Lac	M_ViC_016	0	0	0	0	0
Tân Lạc	Tan Lac	M_ViC_017	1	1	1	1	1
Tân Lạc	Tan Lac	M_ViC_018	1	1	1	1	1
Tân Lạc	Tan Lac	M_ViC_019	1	1	1	1	1
Tân Lạc	Tan Lac	M_ViC_020	1	1	1	1	1
Tân Lạc	Tan Lac	M_ViC_021	0	1	0	0	0
Tân Lạc	Tan Lac	M_ViC_022	0	1	0	0	0
Tân Lạc	Tan Lac	M_ViC_023	0	1	0	0	0
Tân Lạc	Tan Lac	M_ViC_024	0	1	0	0	0
Tân Lạc	Tan Lac	M_ViC_025	1	1	1	1	1
Tân Lạc	Tan Lac	M_ViC_026	1	1	1	1	1
Tân Lạc	Tan Lac	M_ViC_027	0	1	0	0	0
Tân Lạc	Tan Lac	M_ViC_028	0	0	0	0	0
Tân Lạc	Tan Lac	M_ViC_029	1	1	1	1	1
Tân Lạc	Tan Lac	M_ViC_030	0	1	0	0	0
Tân Lạc	Tan Lac	M_ViC_031	1	1	1	1	1
Tân Lạc	Tan Lac	M_ViC_032	1	0	1	1	1
Tân Lạc	Tan Lac	M_ViC_033	1	1	1	1	1
Tân Lạc	Tan Lac	M_ViC_034	0	1	0	0	0
Tân Lạc	Tan Lac	M_ViC_035	0	1	0	0	0
Tân Lạc	Tan Lac	M_ViC_036	0	1	0	0	0
Tân Lạc	Tan Lac	M_ViC_037	1	1	1	1	1
Tân Lạc	Tan Lac	M_ViC_038	0	1	0	0	0
Tân Lạc	Tan Lac	M_ViC_039	0	1	0	0	0
Tân Lạc	Tan Lac	M_ViC_040	0	1	0	0	0
Tân Lạc	Tan Lac	M_ViC_041	1	1	1	1	1
Tân Lạc	Tan Lac	M_ViC_042	0	1	0	0	0
Tân Lạc	Tan Lac	M_ViC_043	1	1		1	1
Tân Lạc	Tan Lac	M_ViC_044	1	1	1	1	1
Tân Lạc	Tan Lac	M_ViC_045	1	1	1	1	1
Tân Lạc	Tan Lac	M_ViC_046	1	1	1	1	1
Tân Lạc	Tan Lac	M_ViC_047	1	1	1	1	1
Tân Lạc	Tan Lac	M_ViC_048	0	0	1	1	0
Tân Lạc	Tan Lac	M_ViC_049	0	0	0	0	0
Tân Lạc	Tan Lac	M_ViC_050	0	0	0	0	0
Tân Lạc	Tan Lac	M_ViC_051	0	0	0	0	0
Tân Lạc	Tan Lac	M_ViC_052	1	1	0	0	1
Tân Lạc	Tan Lac	M_ViC_053	1	1	1	1	1
Tân Lạc	Tan Lac	M_ViC_054	0	1	1	1	0
Tân Lạc	Tan Lac	M_ViC_055	1	1	0	0	1
Tân Lạc	Tan Lac	M_ViC_056	1	1	1	1	1
Tân Lạc	Tan Lac	M_ViC_057	0	1	1	1	1
Tân Lạc	Tan Lac	M_ViC_058	1	1	1	1	1
Tân Lạc	Tan Lac	M_ViC_059	0	0	0	0	0
Tân Lạc	Tan Lac	M_ViC_060	1	1	1	1	1
Tân Lạc	Tan Lac	M_ViC_061	1	1	1	1	1
Tân Lạc	Tan Lac	M_ViC_062	1	1	1	1	1
Tân Lạc	Tan Lac	M_ViC_063	0	0	0	0	0
Tân Lạc	Tan Lac	M_ViC_064	0	0	0	0	0
Tân Lạc	Tan Lac	M_ViC_065	0	0	0	0	0
Tân Lạc	Tan Lac	M_ViC_066	1	1	1	1	1
Tân Lạc	Tan Lac	M_ViC_067	1	1	1	1	1
Tân Lạc	Tan Lac	M_ViC_068	1	1	1	1	1
Tân Lạc	Tan Lac	M_ViC_069	0	0	0	0	0
Tân Lạc	Tan Lac	M_ViC_070	1	1	1	1	1
Tân Lạc	Tan Lac	M_ViC_071	1	1	1	1	1
Tân Lạc	Tan Lac	TQ_ViC_01	0	0	0	0	0
Tân Lạc	Tan Lac	TQ_ViC_02	0	0	0	0	0
Tân Lạc	Tan Lac	TQ_ViC_03	0	0	0	0	0
Tân Lạc	Tan Lac	TQ_ViC_04	1	1	1	1	1
Tân Lạc	Tan Lac	TQ_ViC_05	0	0	0	0	0
Tân Lạc	Tan Lac	TQ_ViC_06	1	1	1	1	1
Tân Lạc	Tan Lac	TQ_ViC_07	1	1	1	1	1
Tân Lạc	Tan Lac	TQ_ViC_08	0	0	0	0	0
Tân Lạc	Tan Lac	TQ_ViC_09	1	1	1	1	1
Tân Lạc	Tan Lac	TQ_ViC_010	1	1	1	1	1
Tân Lạc	Tan Lac	TQ_ViC_011	1	1	1	1	1
Tân Lạc	Tan Lac	TQ_ViC_012	1	1	1	1	1
Tân Lạc	Tan Lac	TQ_ViC_013	1	1	1	1	1
Tân Lạc	Tan Lac	TQ_ViC_014	0	0	0	0	0
Tân Lạc	Tan Lac	TQ_ViC_015	0	0	0	0	0
Tân Lạc	Tan Lac	TQ_ViC_016	0	0	0	0	0
Tân Lạc	Tan Lac	TQ_ViC_017	0	0	0	0	0
Tân Lạc	Tan Lac	TQ_ViC_018	0	0	0	0	0
Tân Lạc	Tan Lac	TQ_ViC_019	0	0	0	0	0
Tân Lạc	Tan Lac	TQ_ViC_020	1	0	1	1	1
Tân Lạc	Tan Lac	TQ_ViC_021	0	1	0	0	0
Tân Lạc	Tan Lac	TQ_ViC_022	0	0	0	0	0
Tân Lạc	Tan Lac	TQ_ViC_023	0	0	0	0	0
Tân Lạc	Tan Lac	TQ_ViC_024	0	0	0	0	0
Tân Lạc	Tan Lac	TQ_ViC_025	0	0	0	0	0
Tân Lạc	Tan Lac	TQ_ViC_026	0	0	0	0	0
Tân Lạc	Tan Lac	TQ_ViC_027	0	0	0	0	0
Tân Lạc	Tan Lac	TQ_ViC_028	0	0	0	0	0
Tân Lạc	Tan Lac	TQ_ViC_029	0	0	0	0	0
Tân Lạc	Tan Lac	TQ_ViC_030	0	0	0	0	0
Tân Lạc	Tan Lac	TQ_ViC_031	0	1	0	1	0
Tân Lạc	Tan Lac	TQ_ViC_032	1	1	1	1	1
Tân Lạc	Tan Lac	TQ_ViC_033	1	1	1	1	1
Tân Lạc	Tan Lac	TQ_ViC_034	0	0	0	0	0
Tân Lạc	Tan Lac	TQ_ViC_035	0	0	0	0	0
Tân Lạc	Tan Lac	TQ_ViC_036	0	0	0	0	0
Tân Lạc	Tan Lac	TQ_ViC_037	0	0	0	0	0
Tân Lạc	Tan Lac	K_BT_01	0	0	0	0	0
Tân Lạc	Tan Lac	K_BT_02	0	0	0	0	0
Tân Lạc	Tan Lac	K_BT_03	0	0	0	0	0
Tân Lạc	Tan Lac	K_BT_04	0	0	0	0	0
Tân Lạc	Tan Lac	K_BT_05	0	0	0	0	0
Tân Lạc	Tan Lac	X_BT_01	1	1	1	1	1
Tân Lạc	Tan Lac	X_BT_02	0	0	0	0	0
Tân Lạc	Tan Lac	X_BT_03	0	0	0	0	0
Tân Lạc	Tan Lac	X_BT_04	0	0	0	0	0
Tân Lạc	Tan Lac	X_BT_05	0	0	0	0	0
Tân Lạc	Tan Lac	X_BT_06	1	1	1	1	1
Tân Lạc	Tan Lac	X_BT_07	1	1	1	1	1
Tân Lạc	Tan Lac	X_BT_08	1	1	1	1	1
Tân Lạc	Tan Lac	X_BT_09	0	0	0	0	0
Tân Lạc	Tan Lac	X_BT_010	0	0	0	0	0
Tân Lạc	Tan Lac	X_BT_011	0	0	0	0	0
Tân Lạc	Tan Lac	X_BT_012	0	0	0	0	0
Tân Lạc	Tan Lac	X_BT_013	0	0	0	0	0
Tân Lạc	Tan Lac	X_BT_014	0	0	0	0	0
Tân Lạc	Tan Lac	X_BT_015		1	1	1	1
Tân Lạc	Tan Lac	X_BT_016	1	1	1	1	1
Tân Lạc	Tan Lac	X_BT_017	1	1	1	1	1
Tân Lạc	Tan Lac	X_BT_018	1	1	1	1	1
Tân Lạc	Tan Lac	M_BT_01	0	0	0	0	0
Tân Lạc	Tan Lac	M_BT_02	1	1	1	1	1
Tân Lạc	Tan Lac	M_BT_03	1	1	1	1	1
Tân Lạc	Tan Lac	M_BT_04	1	1	1	1	1
Tân Lạc	Tan Lac	M_BT_05	1	1	1	1	1
Tân Lạc	Tan Lac	M_BT_06	0	0	0	0	0
Tân Lạc	Tan Lac	M_BT_07	0	0	0	0	0
Tân Lạc	Tan Lac	M_BT_08	0	0	0	0	0
Tân Lạc	Tan Lac	M_BT_09	0	0	0	0	0
Tân Lạc	Tan Lac	M_BT_010	0	0	0	0	0
Tân Lạc	Tan Lac	M_BT_011	0	0	0	0	0
Tân Lạc	Tan Lac	M_BT_012	0	0	0	0	0
Tân Lạc	Tan Lac	M_BT_013	0	0	0	0	0
Tân Lạc	Tan Lac	M_BT_014	0	0	0	0	0
Tân Lạc	Tan Lac	M_BT_015	0	0	0	0	0
Tân Lạc	Tan Lac	M_BT_016	1	1	1	1	1
Tân Lạc	Tan Lac	M_BT_017	1	1	1	1	1
Tân Lạc	Tan Lac	M_BT_018	1	1	1	1	1
Tân Lạc	Tan Lac	M_BT_019	1	1	1	1	1
Tân Lạc	Tan Lac	M_BT_020	0	0	0	0	0
Tân Lạc	Tan Lac	M_BT_021	1	0	1	1	1
Tân Lạc	Tan Lac	M_BT_022	0	1	0	0	0
Tân Lạc	Tan Lac	M_BT_023	1	1	1	1	1
Tân Lạc	Tan Lac	M_BT_024	1	1	1	1	1
Tân Lạc	Tan Lac	M_BT_025	0	0	0	0	0
Tân Lạc	Tan Lac	M_BT_026	1	1	1	1	1
Tân Lạc	Tan Lac	M_BT_027	0	0	0	0	0
Tân Lạc	Tan Lac	M_BT_028	0	0	0	0	0
Tân Lạc	Tan Lac	M_BT_029	0	0	0	0	0
Tân Lạc	Tan Lac	TQ_BT_01	0	0	0	0	0
Tân Lạc	Tan Lac	TQ_BT_02	0	0	0	0	0
Tân Lạc	Tan Lac	TQ_BT_03	0	0	0	0	0
Tân Lạc	Tan Lac	TQ_BT_04	0	0	0	0	0
Tân Lạc	Tan Lac	TQ_BT_05	0	0	0	0	0
Tân Lạc	Tan Lac	TQ_BT_06	0	0	0	0	0
Tân Lạc	Tan Lac	TQ_BT_07	0	0	0	0	0
Tân Lạc	Tan Lac	TQ_BT_08	0	0	0	0	0
Tân Lạc	Tan Lac	TQ_BT_09	0	0	0	0	0
Tân Lạc	Tan Lac	TQ_BT_010	0	0	0	0	0
Tân Lạc	Tan Lac	TQ_BT_011	0	0	0	0	0
Tân Lạc	Tan Lac	TQ_BT_012	0	0	0	0	0
Tân Lạc	Tan Lac	TQ_BT_013	0	0	0	0	0
Tân Lạc	Tan Lac	TQ_BT_014	1	1	1	1	1
Tân Lạc	Tan Lac	TQ_BT_015	1	1	1	1	1
Tân Lạc	Tan Lac	TQ_BT_016	0	0	0	0	0
Tân Lạc	Tan Lac	TQ_BT_017	0	0	0	0	0
Tân Lạc	Tan Lac	TQ_BT_018	0	0	0	0	0
Tân Lạc	Tan Lac	TQ_BT_019	1	1	1	1	1
Tân Lạc	Tan Lac	TQ_BT_020	1	1	1	1	1
Tân Lạc	Tan Lac	TQ_BT_021	0	0	0	0	0
Tân Lạc	Tan Lac	TQ_BT_022	0	0	0	0	0
Tân Lạc	Tan Lac	K_B_01	1	1	1	1	1
Tân Lạc	Tan Lac	K_B_02	1	1	1	1	1
Tân Lạc	Tan Lac	M_B_01	0	0	0	0	0
Tân Lạc	Tan Lac	M_B_02	1	1	1	1	1
Tân Lạc	Tan Lac	M_B_03	0	0	0	0	0
Tân Lạc	Tan Lac	M_B_04	0	0	0	0	0
Tân Lạc	Tan Lac	M_B_05	0	0	0	0	0
Tân Lạc	Tan Lac	M_B_06	0	0	0	0	0
Tân Lạc	Tan Lac	M_B_07	0	0	0	0	0
Tân Lạc	Tan Lac	X_T_01	0	0	0	0	0
Tân Lạc	Tan Lac	X_T_02	0	0	0	0	0
Tân Lạc	Tan Lac	X_T_03	0	0	0	0	0
Tân Lạc	Tan Lac	X_T_04	1	1	1	1	1
Tân Lạc	Tan Lac	X_T_05	1	1	1	1	1
Tân Lạc	Tan Lac	M_T_01	1	1	1	1	1
Saint Jean	Saint Jean	K_EE_01	1	1	1	1	1
Saint Jean	Saint Jean	X_EE_01	1	1	1	0	1
Saint Jean	Saint Jean	X_EE_02	1	1	1	1	1
Saint Jean	Saint Jean	X_EE_03	1	0	1	1	1
Saint Jean	Saint Jean	X_EE_04	0	0	1	0	0
Saint Jean	Saint Jean	X_EE_05	0	1	0	1	0
Saint Jean	Saint Jean	X_EE_06	1	1	0	1	1
Saint Jean	Saint Jean	X_EE_07	1	1	1	0	1
Saint Jean	Saint Jean	M_EE_01	1	0	1	0	1
Saint Jean	Saint Jean	M_EE_02	0	1	1	1	0
Saint Jean	Saint Jean	TQ_EE_01	1	1	0	1	1
Saint Jean	Saint Jean	K_ViC_01	1	0	1	0	1
Saint Jean	Saint Jean	K_ViC_02	0	0	0	0	0
Saint Jean	Saint Jean	K_ViC_03	0	1	0	0	0
Saint Jean	Saint Jean	K_ViC_04	0	1	0	0	0
Saint Jean	Saint Jean	K_ViC_05	1	0	1	0	1
Saint Jean	Saint Jean	K_ViC_06	1	0	1	0	1
Saint Jean	Saint Jean	K_ViC_07	0	1	0	1	0
Saint Jean	Saint Jean	K_ViC_08	0	0	0	0	0
Saint Jean	Saint Jean	K_ViC_09	1	1	1	1	1
Saint Jean	Saint Jean	K_ViC_010	1	1	1	1	1
Saint Jean	Saint Jean	K_ViC_011	0	0	0	0	0
Saint Jean	Saint Jean	K_ViC_012	1	1	1	1	1
Saint Jean	Saint Jean	K_ViC_013	0	0	0	0	0
Saint Jean	Saint Jean	K_ViC_014	0	0	0	0	0
Saint Jean	Saint Jean	K_ViC_015	1	1	1	1	1
Saint Jean	Saint Jean	K_ViC_016	1	1	1	1	1
Saint Jean	Saint Jean	K_ViC_017	0	0	0	1	0
Saint Jean	Saint Jean	K_ViC_018	1	0	1	1	1
Saint Jean	Saint Jean	K_ViC_019	1	1	1	0	1
Saint Jean	Saint Jean	K_ViC_020	1	1	1	0	1
Saint Jean	Saint Jean	K_ViC_021	1	1	1	1	1
Saint Jean	Saint Jean	K_ViC_022	1	1	1	1	1
Saint Jean	Saint Jean	K_ViC_023	1	1	1	1	1
Saint Jean	Saint Jean	K_ViC_024	0	0	0	1	0
Saint Jean	Saint Jean	K_ViC_025	1	1	1	1	1
Saint Jean	Saint Jean	K_ViC_026	1	1	1	1	1
Saint Jean	Saint Jean	K_ViC_027	0	0	0	1	0
Saint Jean	Saint Jean	K_ViC_028	0	0	0	0	0
Saint Jean	Saint Jean	X_ViC_01	1	1	1	0	1
Saint Jean	Saint Jean	X_ViC_02	1	1	1	1	1
Saint Jean	Saint Jean	X_ViC_03	1	1	1	1	1
Saint Jean	Saint Jean	X_ViC_04	0	0	1	1	0
Saint Jean	Saint Jean	X_ViC_05	1	1	1	1	1
Saint Jean	Saint Jean	X_ViC_06	1	1	1	1	1
Saint Jean	Saint Jean	X_ViC_07	1	1	1	1	1
Saint Jean	Saint Jean	X_ViC_08	1	1	1	1	1
Saint Jean	Saint Jean	X_ViC_09	1	1	0	1	1
Saint Jean	Saint Jean	X_ViC_010	0	0	1	1	0
Saint Jean	Saint Jean	X_ViC_011	1	1	1	1	1
Saint Jean	Saint Jean	X_ViC_012	1	1	0	1	1
Saint Jean	Saint Jean	X_ViC_013	0	0	0	1	0
Saint Jean	Saint Jean	X_ViC_014	1	1	1	1	1
Saint Jean	Saint Jean	X_ViC_015	1	1	1	1	1
Saint Jean	Saint Jean	X_ViC_016	0	0	0	1	0
Saint Jean	Saint Jean	X_ViC_017	1	1	1	0	1
Saint Jean	Saint Jean	X_ViC_018	0	0	0	1	0
Saint Jean	Saint Jean	X_ViC_019	1	1	1	1	1
Saint Jean	Saint Jean	X_ViC_020	1	1	0	1	1
Saint Jean	Saint Jean	X_ViC_021	1	1	0	1	1
Saint Jean	Saint Jean	X_ViC_022	1	1	1	1	1
Saint Jean	Saint Jean	X_ViC_023	1	1	1	1	1
Saint Jean	Saint Jean	X_ViC_024	1	1	1	1	1
Saint Jean	Saint Jean	X_ViC_025	1	1	1	1	1
Saint Jean	Saint Jean	X_ViC_026	0	0	0	0	0
Saint Jean	Saint Jean	X_ViC_027	1	1	1	1	1
Saint Jean	Saint Jean	X_ViC_028	1	1	1	1	1
Saint Jean	Saint Jean	X_ViC_029	1	1	1	1	1
Saint Jean	Saint Jean	X_ViC_030	1	1	1	0	1
Saint Jean	Saint Jean	X_ViC_031	0	0	0	0	0
Saint Jean	Saint Jean	X_ViC_032	1	1	1	1	1
Saint Jean	Saint Jean	X_ViC_033	0	0	0	1	0
Saint Jean	Saint Jean	X_ViC_034	1	1	1	1	1
Saint Jean	Saint Jean	X_ViC_035	0	1	1	1	1
Saint Jean	Saint Jean	M_ViC_01	1	1	1	1	1
Saint Jean	Saint Jean	M_ViC_02	1	1	1	1	1
Saint Jean	Saint Jean	M_ViC_03	0	0	0	0	0
Saint Jean	Saint Jean	M_ViC_04	1	1	1	1	1
Saint Jean	Saint Jean	M_ViC_05	1	1	1	1	1
Saint Jean	Saint Jean	M_ViC_06	1	1	1	1	1
Saint Jean	Saint Jean	M_ViC_07	1	1	1	0	1
Saint Jean	Saint Jean	M_ViC_08	0	1	1	1	1
Saint Jean	Saint Jean	M_ViC_09	0	0	0	1	1
Saint Jean	Saint Jean	M_ViC_010	0	0	0	0	0
Saint Jean	Saint Jean	M_ViC_011	1	1	1	1	1
Saint Jean	Saint Jean	M_ViC_012	1	1	1	1	1
Saint Jean	Saint Jean	M_ViC_013	1	1	1	0	1
Saint Jean	Saint Jean	M_ViC_014	0	0	0	0	0
Saint Jean	Saint Jean	M_ViC_015	0	0	0	1	0
Saint Jean	Saint Jean	M_ViC_016	0	0	0	1	0
Saint Jean	Saint Jean	M_ViC_017	1	1	1	1	1
Saint Jean	Saint Jean	M_ViC_018	1	1	1	1	1
Saint Jean	Saint Jean	M_ViC_019	1	1	1	1	1
Saint Jean	Saint Jean	M_ViC_020	1	1	1	1	1
Saint Jean	Saint Jean	M_ViC_021	0	0	1	0	1
Saint Jean	Saint Jean	M_ViC_022	0	1	1	0	0
Saint Jean	Saint Jean	M_ViC_023	0	0	1	1	1
Saint Jean	Saint Jean	M_ViC_024	1	1	1	1	1
Saint Jean	Saint Jean	M_ViC_025	1	0	1	1	0
Saint Jean	Saint Jean	M_ViC_026	1	1	1	1	1
Saint Jean	Saint Jean	M_ViC_027	1	0	1	1	0
Saint Jean	Saint Jean	M_ViC_028	1	1	0	0	1
[truncated: 8,557 more rows]
