# Supplementary material for: (Re)defining urban villages and their potential in sustaining local authenticity: A case study of Da Lat, Viet Nam
Source: PLoS One. 2026 Apr 3;21(4):e0345741. doi: 10.1371/journal.pone.0345741 (PMC13048443; doi:10.1371/journal.pone.0345741)
Supplement: S5 Data — (CSV) [file pone.0345741.s005.csv]

Làng	Village	ID_new	Phiếu 1	Phiếu 2	Phiếu 3	Phiếu 4	Phiếu 5	Phiếu 6	Phiếu 7
Làng nghề truyền thống rượu cần Bon Lang Biang	Bon Lang Biang traditional wine village	K_EE_01	1	1	0	1	1
Làng nghề truyền thống rượu cần Bon Lang Biang	Bon Lang Biang traditional wine village	X_EE_01	0		0	0	0
Làng nghề truyền thống rượu cần Bon Lang Biang	Bon Lang Biang traditional wine village	X_EE_02	1	1	1	1	1
Làng nghề truyền thống rượu cần Bon Lang Biang	Bon Lang Biang traditional wine village	X_EE_03	0	0	1	1	1
Làng nghề truyền thống rượu cần Bon Lang Biang	Bon Lang Biang traditional wine village	X_EE_04	0	0	0	0	0
Làng nghề truyền thống rượu cần Bon Lang Biang	Bon Lang Biang traditional wine village	X_EE_05	1		1	1	1
Làng nghề truyền thống rượu cần Bon Lang Biang	Bon Lang Biang traditional wine village	X_EE_06	1		1	1	1
Làng nghề truyền thống rượu cần Bon Lang Biang	Bon Lang Biang traditional wine village	X_EE_07	1	1	1	1	1
Làng nghề truyền thống rượu cần Bon Lang Biang	Bon Lang Biang traditional wine village	M_EE_01	0		0	0	0
Làng nghề truyền thống rượu cần Bon Lang Biang	Bon Lang Biang traditional wine village	M_EE_02	1		1	1	1
Làng nghề truyền thống rượu cần Bon Lang Biang	Bon Lang Biang traditional wine village	TQ_EE_01	0	1	1	1	1
Làng nghề truyền thống rượu cần Bon Lang Biang	Bon Lang Biang traditional wine village	K_ViC_01	0	0	0	0	0
Làng nghề truyền thống rượu cần Bon Lang Biang	Bon Lang Biang traditional wine village	K_ViC_02	0		0	0	0
Làng nghề truyền thống rượu cần Bon Lang Biang	Bon Lang Biang traditional wine village	K_ViC_03	0	0	0	0	0
Làng nghề truyền thống rượu cần Bon Lang Biang	Bon Lang Biang traditional wine village	K_ViC_04	0	0	0	0	0
Làng nghề truyền thống rượu cần Bon Lang Biang	Bon Lang Biang traditional wine village	K_ViC_05	0	1	0	0	0
Làng nghề truyền thống rượu cần Bon Lang Biang	Bon Lang Biang traditional wine village	K_ViC_06	0		0	0	0
Làng nghề truyền thống rượu cần Bon Lang Biang	Bon Lang Biang traditional wine village	K_ViC_07	0	0	0	0	0
Làng nghề truyền thống rượu cần Bon Lang Biang	Bon Lang Biang traditional wine village	K_ViC_08	0	0	1	1	1
Làng nghề truyền thống rượu cần Bon Lang Biang	Bon Lang Biang traditional wine village	K_ViC_09	1	1	1	1	1
Làng nghề truyền thống rượu cần Bon Lang Biang	Bon Lang Biang traditional wine village	K_ViC_010	0	1	1	1	1
Làng nghề truyền thống rượu cần Bon Lang Biang	Bon Lang Biang traditional wine village	K_ViC_011	0	0	0	0	0
Làng nghề truyền thống rượu cần Bon Lang Biang	Bon Lang Biang traditional wine village	K_ViC_012	0	1	1	1	1
Làng nghề truyền thống rượu cần Bon Lang Biang	Bon Lang Biang traditional wine village	K_ViC_013	0	1	1	1	1
Làng nghề truyền thống rượu cần Bon Lang Biang	Bon Lang Biang traditional wine village	K_ViC_014	0	1	1	1	1
Làng nghề truyền thống rượu cần Bon Lang Biang	Bon Lang Biang traditional wine village	K_ViC_015	1	1	1	0	1
Làng nghề truyền thống rượu cần Bon Lang Biang	Bon Lang Biang traditional wine village	K_ViC_016	0	1	1	1	1
Làng nghề truyền thống rượu cần Bon Lang Biang	Bon Lang Biang traditional wine village	K_ViC_017	0	1	1	1	1
Làng nghề truyền thống rượu cần Bon Lang Biang	Bon Lang Biang traditional wine village	K_ViC_018	0	1	1	1	1
Làng nghề truyền thống rượu cần Bon Lang Biang	Bon Lang Biang traditional wine village	K_ViC_019	1	0	1	1	1
Làng nghề truyền thống rượu cần Bon Lang Biang	Bon Lang Biang traditional wine village	K_ViC_020	1	0	0	0	0
Làng nghề truyền thống rượu cần Bon Lang Biang	Bon Lang Biang traditional wine village	K_ViC_021	1		1	1	1
Làng nghề truyền thống rượu cần Bon Lang Biang	Bon Lang Biang traditional wine village	K_ViC_022	0	0	1	1	1
Làng nghề truyền thống rượu cần Bon Lang Biang	Bon Lang Biang traditional wine village	K_ViC_023	1	1	1	1	1
Làng nghề truyền thống rượu cần Bon Lang Biang	Bon Lang Biang traditional wine village	K_ViC_024	1		0	0	0
Làng nghề truyền thống rượu cần Bon Lang Biang	Bon Lang Biang traditional wine village	K_ViC_025	1	1	1	1	1
Làng nghề truyền thống rượu cần Bon Lang Biang	Bon Lang Biang traditional wine village	K_ViC_026	0		1	1	1
Làng nghề truyền thống rượu cần Bon Lang Biang	Bon Lang Biang traditional wine village	K_ViC_027	0		1	1	1
Làng nghề truyền thống rượu cần Bon Lang Biang	Bon Lang Biang traditional wine village	K_ViC_028	0	0	0	0	0
Làng nghề truyền thống rượu cần Bon Lang Biang	Bon Lang Biang traditional wine village	X_ViC_01	1	1	1	1	1
Làng nghề truyền thống rượu cần Bon Lang Biang	Bon Lang Biang traditional wine village	X_ViC_02	1	1	1	1	1
Làng nghề truyền thống rượu cần Bon Lang Biang	Bon Lang Biang traditional wine village	X_ViC_03	0		1	1	1
Làng nghề truyền thống rượu cần Bon Lang Biang	Bon Lang Biang traditional wine village	X_ViC_04	1	1	1	1	1
Làng nghề truyền thống rượu cần Bon Lang Biang	Bon Lang Biang traditional wine village	X_ViC_05	1	1	1	1	1
Làng nghề truyền thống rượu cần Bon Lang Biang	Bon Lang Biang traditional wine village	X_ViC_06	1	1	1	1	1
Làng nghề truyền thống rượu cần Bon Lang Biang	Bon Lang Biang traditional wine village	X_ViC_07	0	1	1	1	1
Làng nghề truyền thống rượu cần Bon Lang Biang	Bon Lang Biang traditional wine village	X_ViC_08	0	1	1	1	1
Làng nghề truyền thống rượu cần Bon Lang Biang	Bon Lang Biang traditional wine village	X_ViC_09	1	1	1	1	1
Làng nghề truyền thống rượu cần Bon Lang Biang	Bon Lang Biang traditional wine village	X_ViC_010	1	1	1	1	1
Làng nghề truyền thống rượu cần Bon Lang Biang	Bon Lang Biang traditional wine village	X_ViC_011	0	0	1	1	1
Làng nghề truyền thống rượu cần Bon Lang Biang	Bon Lang Biang traditional wine village	X_ViC_012	1	1	1	1	1
Làng nghề truyền thống rượu cần Bon Lang Biang	Bon Lang Biang traditional wine village	X_ViC_013	1	1	1	1	1
Làng nghề truyền thống rượu cần Bon Lang Biang	Bon Lang Biang traditional wine village	X_ViC_014	1	0	1	0	1
Làng nghề truyền thống rượu cần Bon Lang Biang	Bon Lang Biang traditional wine village	X_ViC_015	1	1	1	1	1
Làng nghề truyền thống rượu cần Bon Lang Biang	Bon Lang Biang traditional wine village	X_ViC_016	0	0	1	1	1
Làng nghề truyền thống rượu cần Bon Lang Biang	Bon Lang Biang traditional wine village	X_ViC_017	1	0	0	0	0
Làng nghề truyền thống rượu cần Bon Lang Biang	Bon Lang Biang traditional wine village	X_ViC_018	1	1	1	1	1
Làng nghề truyền thống rượu cần Bon Lang Biang	Bon Lang Biang traditional wine village	X_ViC_019	0	1	1	1	1
Làng nghề truyền thống rượu cần Bon Lang Biang	Bon Lang Biang traditional wine village	X_ViC_020	0	0	0	0	0
Làng nghề truyền thống rượu cần Bon Lang Biang	Bon Lang Biang traditional wine village	X_ViC_021	0	0	1	1	1
Làng nghề truyền thống rượu cần Bon Lang Biang	Bon Lang Biang traditional wine village	X_ViC_022	1	0	1	1	1
Làng nghề truyền thống rượu cần Bon Lang Biang	Bon Lang Biang traditional wine village	X_ViC_023	0	1	1	1	1
Làng nghề truyền thống rượu cần Bon Lang Biang	Bon Lang Biang traditional wine village	X_ViC_024	1	1	1	1	1
Làng nghề truyền thống rượu cần Bon Lang Biang	Bon Lang Biang traditional wine village	X_ViC_025	1	1	1	1	1
Làng nghề truyền thống rượu cần Bon Lang Biang	Bon Lang Biang traditional wine village	X_ViC_026	0	0	0	0	0
Làng nghề truyền thống rượu cần Bon Lang Biang	Bon Lang Biang traditional wine village	X_ViC_027	1	1	1	1	1
Làng nghề truyền thống rượu cần Bon Lang Biang	Bon Lang Biang traditional wine village	X_ViC_028	1	1	1	1	1
Làng nghề truyền thống rượu cần Bon Lang Biang	Bon Lang Biang traditional wine village	X_ViC_029	1	1	1	1	1
Làng nghề truyền thống rượu cần Bon Lang Biang	Bon Lang Biang traditional wine village	X_ViC_030	1	0	0	0	0
Làng nghề truyền thống rượu cần Bon Lang Biang	Bon Lang Biang traditional wine village	X_ViC_031	0	0	0	0	0
Làng nghề truyền thống rượu cần Bon Lang Biang	Bon Lang Biang traditional wine village	X_ViC_032	1	1	1	1	1
Làng nghề truyền thống rượu cần Bon Lang Biang	Bon Lang Biang traditional wine village	X_ViC_033	1	0	1	1	1
Làng nghề truyền thống rượu cần Bon Lang Biang	Bon Lang Biang traditional wine village	X_ViC_034	0	1	1	1	1
Làng nghề truyền thống rượu cần Bon Lang Biang	Bon Lang Biang traditional wine village	X_ViC_035	1	1	1	1	1
Làng nghề truyền thống rượu cần Bon Lang Biang	Bon Lang Biang traditional wine village	M_ViC_01	0	1	1	1	1
Làng nghề truyền thống rượu cần Bon Lang Biang	Bon Lang Biang traditional wine village	M_ViC_02	1	0	0	0	0
Làng nghề truyền thống rượu cần Bon Lang Biang	Bon Lang Biang traditional wine village	M_ViC_03	0	0	0	0	0
Làng nghề truyền thống rượu cần Bon Lang Biang	Bon Lang Biang traditional wine village	M_ViC_04	1	0	1	1	1
Làng nghề truyền thống rượu cần Bon Lang Biang	Bon Lang Biang traditional wine village	M_ViC_05	1	1	1	1	1
Làng nghề truyền thống rượu cần Bon Lang Biang	Bon Lang Biang traditional wine village	M_ViC_06	0	1	1	1	1
Làng nghề truyền thống rượu cần Bon Lang Biang	Bon Lang Biang traditional wine village	M_ViC_07	0	1	0	0	0
Làng nghề truyền thống rượu cần Bon Lang Biang	Bon Lang Biang traditional wine village	M_ViC_08	1	1	0	0	0
Làng nghề truyền thống rượu cần Bon Lang Biang	Bon Lang Biang traditional wine village	M_ViC_09	0	1	0	0	0
Làng nghề truyền thống rượu cần Bon Lang Biang	Bon Lang Biang traditional wine village	M_ViC_010	0	1	0	0	0
Làng nghề truyền thống rượu cần Bon Lang Biang	Bon Lang Biang traditional wine village	M_ViC_011	1	1	0	0	0
Làng nghề truyền thống rượu cần Bon Lang Biang	Bon Lang Biang traditional wine village	M_ViC_012	0	1	1	1	1
Làng nghề truyền thống rượu cần Bon Lang Biang	Bon Lang Biang traditional wine village	M_ViC_013	0	1	1	1	1
Làng nghề truyền thống rượu cần Bon Lang Biang	Bon Lang Biang traditional wine village	M_ViC_014	0	1	0	0	0
Làng nghề truyền thống rượu cần Bon Lang Biang	Bon Lang Biang traditional wine village	M_ViC_015	0	1	0	0	0
Làng nghề truyền thống rượu cần Bon Lang Biang	Bon Lang Biang traditional wine village	M_ViC_016	0	1	0	0	0
Làng nghề truyền thống rượu cần Bon Lang Biang	Bon Lang Biang traditional wine village	M_ViC_017	1	1	1	1	1
Làng nghề truyền thống rượu cần Bon Lang Biang	Bon Lang Biang traditional wine village	M_ViC_018	1	1	1	1	1
Làng nghề truyền thống rượu cần Bon Lang Biang	Bon Lang Biang traditional wine village	M_ViC_019	1	1	1	1
Làng nghề truyền thống rượu cần Bon Lang Biang	Bon Lang Biang traditional wine village	M_ViC_020	1	0	1	1
Làng nghề truyền thống rượu cần Bon Lang Biang	Bon Lang Biang traditional wine village	M_ViC_021	1		0	0
Làng nghề truyền thống rượu cần Bon Lang Biang	Bon Lang Biang traditional wine village	M_ViC_022	0	1	1	1
Làng nghề truyền thống rượu cần Bon Lang Biang	Bon Lang Biang traditional wine village	M_ViC_023	0	1	0	0
Làng nghề truyền thống rượu cần Bon Lang Biang	Bon Lang Biang traditional wine village	M_ViC_024	0		0	0
Làng nghề truyền thống rượu cần Bon Lang Biang	Bon Lang Biang traditional wine village	M_ViC_025	0	1	0	0
Làng nghề truyền thống rượu cần Bon Lang Biang	Bon Lang Biang traditional wine village	M_ViC_026	1	1	1	1
Làng nghề truyền thống rượu cần Bon Lang Biang	Bon Lang Biang traditional wine village	M_ViC_027	1	0	1	1
Làng nghề truyền thống rượu cần Bon Lang Biang	Bon Lang Biang traditional wine village	M_ViC_028	0	1	1	1
Làng nghề truyền thống rượu cần Bon Lang Biang	Bon Lang Biang traditional wine village	M_ViC_029	1	1	0	0
Làng nghề truyền thống rượu cần Bon Lang Biang	Bon Lang Biang traditional wine village	M_ViC_030	0	0	0	0
Làng nghề truyền thống rượu cần Bon Lang Biang	Bon Lang Biang traditional wine village	M_ViC_031	1	1	1	1
Làng nghề truyền thống rượu cần Bon Lang Biang	Bon Lang Biang traditional wine village	M_ViC_032	1	1	0	0
Làng nghề truyền thống rượu cần Bon Lang Biang	Bon Lang Biang traditional wine village	M_ViC_033	0	1	0	0
Làng nghề truyền thống rượu cần Bon Lang Biang	Bon Lang Biang traditional wine village	M_ViC_034	0	1	0	0
Làng nghề truyền thống rượu cần Bon Lang Biang	Bon Lang Biang traditional wine village	M_ViC_035	0	1	1	1
Làng nghề truyền thống rượu cần Bon Lang Biang	Bon Lang Biang traditional wine village	M_ViC_036	1	0	0	0
Làng nghề truyền thống rượu cần Bon Lang Biang	Bon Lang Biang traditional wine village	M_ViC_037	0	1	1	1
Làng nghề truyền thống rượu cần Bon Lang Biang	Bon Lang Biang traditional wine village	M_ViC_038	0	0	0	0
Làng nghề truyền thống rượu cần Bon Lang Biang	Bon Lang Biang traditional wine village	M_ViC_039	1	0	0	0	0
Làng nghề truyền thống rượu cần Bon Lang Biang	Bon Lang Biang traditional wine village	M_ViC_040	1	1	1	1	1
Làng nghề truyền thống rượu cần Bon Lang Biang	Bon Lang Biang traditional wine village	M_ViC_041	1	1	1	1	1
Làng nghề truyền thống rượu cần Bon Lang Biang	Bon Lang Biang traditional wine village	M_ViC_042	1	1	1	1	1
Làng nghề truyền thống rượu cần Bon Lang Biang	Bon Lang Biang traditional wine village	M_ViC_043	1	1	1	1	1
Làng nghề truyền thống rượu cần Bon Lang Biang	Bon Lang Biang traditional wine village	M_ViC_044	1	1	1	1	1
Làng nghề truyền thống rượu cần Bon Lang Biang	Bon Lang Biang traditional wine village	M_ViC_045	1	1	1	1	1
Làng nghề truyền thống rượu cần Bon Lang Biang	Bon Lang Biang traditional wine village	M_ViC_046	1	1	1	1	1
Làng nghề truyền thống rượu cần Bon Lang Biang	Bon Lang Biang traditional wine village	M_ViC_047	1	1	1	1	1
Làng nghề truyền thống rượu cần Bon Lang Biang	Bon Lang Biang traditional wine village	M_ViC_048	0	0	0	0	0
Làng nghề truyền thống rượu cần Bon Lang Biang	Bon Lang Biang traditional wine village	M_ViC_049	0	0	0	0	0
Làng nghề truyền thống rượu cần Bon Lang Biang	Bon Lang Biang traditional wine village	M_ViC_050	0	0	0	0	0
Làng nghề truyền thống rượu cần Bon Lang Biang	Bon Lang Biang traditional wine village	M_ViC_051	0	0	0	0	0
Làng nghề truyền thống rượu cần Bon Lang Biang	Bon Lang Biang traditional wine village	M_ViC_052	0	0	0	0	0
Làng nghề truyền thống rượu cần Bon Lang Biang	Bon Lang Biang traditional wine village	M_ViC_053	0	0	0	0	0
Làng nghề truyền thống rượu cần Bon Lang Biang	Bon Lang Biang traditional wine village	M_ViC_054	1	0	0	0	0
Làng nghề truyền thống rượu cần Bon Lang Biang	Bon Lang Biang traditional wine village	M_ViC_055	1	0	0	0	0
Làng nghề truyền thống rượu cần Bon Lang Biang	Bon Lang Biang traditional wine village	M_ViC_056	1	1	1	1	1
Làng nghề truyền thống rượu cần Bon Lang Biang	Bon Lang Biang traditional wine village	M_ViC_057	1	1	1	1	1
Làng nghề truyền thống rượu cần Bon Lang Biang	Bon Lang Biang traditional wine village	M_ViC_058	0	1	1	1	1
Làng nghề truyền thống rượu cần Bon Lang Biang	Bon Lang Biang traditional wine village	M_ViC_059	1	1	1	1	1
Làng nghề truyền thống rượu cần Bon Lang Biang	Bon Lang Biang traditional wine village	M_ViC_060	1	1	1	1	1
Làng nghề truyền thống rượu cần Bon Lang Biang	Bon Lang Biang traditional wine village	M_ViC_061	1	1	1	1	1
Làng nghề truyền thống rượu cần Bon Lang Biang	Bon Lang Biang traditional wine village	M_ViC_062	1	1	1	1	1
Làng nghề truyền thống rượu cần Bon Lang Biang	Bon Lang Biang traditional wine village	M_ViC_063	0	0	0	1	0
Làng nghề truyền thống rượu cần Bon Lang Biang	Bon Lang Biang traditional wine village	M_ViC_064	1	1	1	1	1
Làng nghề truyền thống rượu cần Bon Lang Biang	Bon Lang Biang traditional wine village	M_ViC_065	0	0	0	0	0
Làng nghề truyền thống rượu cần Bon Lang Biang	Bon Lang Biang traditional wine village	M_ViC_066	0	1	1	1	1
Làng nghề truyền thống rượu cần Bon Lang Biang	Bon Lang Biang traditional wine village	M_ViC_067	0	1	1	1	1
Làng nghề truyền thống rượu cần Bon Lang Biang	Bon Lang Biang traditional wine village	M_ViC_068	0	0	0	0	0
Làng nghề truyền thống rượu cần Bon Lang Biang	Bon Lang Biang traditional wine village	M_ViC_069	0	1	0	1	1
Làng nghề truyền thống rượu cần Bon Lang Biang	Bon Lang Biang traditional wine village	M_ViC_070	1	1	1	1	1
Làng nghề truyền thống rượu cần Bon Lang Biang	Bon Lang Biang traditional wine village	M_ViC_071	1	1	1	0	1
Làng nghề truyền thống rượu cần Bon Lang Biang	Bon Lang Biang traditional wine village	TQ_ViC_01	1	0	0	0	0
Làng nghề truyền thống rượu cần Bon Lang Biang	Bon Lang Biang traditional wine village	TQ_ViC_02	0	0	0	0	0
Làng nghề truyền thống rượu cần Bon Lang Biang	Bon Lang Biang traditional wine village	TQ_ViC_03	0	0	0	0	0
Làng nghề truyền thống rượu cần Bon Lang Biang	Bon Lang Biang traditional wine village	TQ_ViC_04	0	1	1	1	1
Làng nghề truyền thống rượu cần Bon Lang Biang	Bon Lang Biang traditional wine village	TQ_ViC_05	0	0	0	0	0
Làng nghề truyền thống rượu cần Bon Lang Biang	Bon Lang Biang traditional wine village	TQ_ViC_06	1	1	1	1	1
Làng nghề truyền thống rượu cần Bon Lang Biang	Bon Lang Biang traditional wine village	TQ_ViC_07		0	0	0	0
Làng nghề truyền thống rượu cần Bon Lang Biang	Bon Lang Biang traditional wine village	TQ_ViC_08	0	1	1	1	1
Làng nghề truyền thống rượu cần Bon Lang Biang	Bon Lang Biang traditional wine village	TQ_ViC_09	1	1	1	1	1
Làng nghề truyền thống rượu cần Bon Lang Biang	Bon Lang Biang traditional wine village	TQ_ViC_010		1	1	1	1
Làng nghề truyền thống rượu cần Bon Lang Biang	Bon Lang Biang traditional wine village	TQ_ViC_011	1	1	1	1	1
Làng nghề truyền thống rượu cần Bon Lang Biang	Bon Lang Biang traditional wine village	TQ_ViC_012	1	1	1	1	1
Làng nghề truyền thống rượu cần Bon Lang Biang	Bon Lang Biang traditional wine village	TQ_ViC_013	1	1	0	0	0
Làng nghề truyền thống rượu cần Bon Lang Biang	Bon Lang Biang traditional wine village	TQ_ViC_014	0	0	0	0	0
Làng nghề truyền thống rượu cần Bon Lang Biang	Bon Lang Biang traditional wine village	TQ_ViC_015	0	0	1	1	1
Làng nghề truyền thống rượu cần Bon Lang Biang	Bon Lang Biang traditional wine village	TQ_ViC_016	0	0	0	0	0
Làng nghề truyền thống rượu cần Bon Lang Biang	Bon Lang Biang traditional wine village	TQ_ViC_017	0	0	1	1	1
Làng nghề truyền thống rượu cần Bon Lang Biang	Bon Lang Biang traditional wine village	TQ_ViC_018	0	0	0	0	0
Làng nghề truyền thống rượu cần Bon Lang Biang	Bon Lang Biang traditional wine village	TQ_ViC_019	0	1	1	1	1
Làng nghề truyền thống rượu cần Bon Lang Biang	Bon Lang Biang traditional wine village	TQ_ViC_020	0	1	1	1	1
Làng nghề truyền thống rượu cần Bon Lang Biang	Bon Lang Biang traditional wine village	TQ_ViC_021	0	0	0	0	0
Làng nghề truyền thống rượu cần Bon Lang Biang	Bon Lang Biang traditional wine village	TQ_ViC_022	0	0	0	0	0
Làng nghề truyền thống rượu cần Bon Lang Biang	Bon Lang Biang traditional wine village	TQ_ViC_023	0	1	1	1	1
Làng nghề truyền thống rượu cần Bon Lang Biang	Bon Lang Biang traditional wine village	TQ_ViC_024	0	1	1	1	1
Làng nghề truyền thống rượu cần Bon Lang Biang	Bon Lang Biang traditional wine village	TQ_ViC_025	0	1	1	1	1
Làng nghề truyền thống rượu cần Bon Lang Biang	Bon Lang Biang traditional wine village	TQ_ViC_026	0	0	0	0	0
Làng nghề truyền thống rượu cần Bon Lang Biang	Bon Lang Biang traditional wine village	TQ_ViC_027	0	0	0	0	0
Làng nghề truyền thống rượu cần Bon Lang Biang	Bon Lang Biang traditional wine village	TQ_ViC_028	0	0	0	0	0
Làng nghề truyền thống rượu cần Bon Lang Biang	Bon Lang Biang traditional wine village	TQ_ViC_029	0	0	0	0	0
Làng nghề truyền thống rượu cần Bon Lang Biang	Bon Lang Biang traditional wine village	TQ_ViC_030	0	1	1	1	1
Làng nghề truyền thống rượu cần Bon Lang Biang	Bon Lang Biang traditional wine village	TQ_ViC_031	1	0	0	0	0
Làng nghề truyền thống rượu cần Bon Lang Biang	Bon Lang Biang traditional wine village	TQ_ViC_032	0	0	0	0	0
Làng nghề truyền thống rượu cần Bon Lang Biang	Bon Lang Biang traditional wine village	TQ_ViC_033	0	0	0	0	0
Làng nghề truyền thống rượu cần Bon Lang Biang	Bon Lang Biang traditional wine village	TQ_ViC_034	0	0	0	0	0
Làng nghề truyền thống rượu cần Bon Lang Biang	Bon Lang Biang traditional wine village	TQ_ViC_035	0	0	0	0	0
Làng nghề truyền thống rượu cần Bon Lang Biang	Bon Lang Biang traditional wine village	TQ_ViC_036	0	0	0	0	0
Làng nghề truyền thống rượu cần Bon Lang Biang	Bon Lang Biang traditional wine village	TQ_ViC_037	0	0	0	0	0
Làng nghề truyền thống rượu cần Bon Lang Biang	Bon Lang Biang traditional wine village	K_ViC_TN_01	0	1	1	1	1
Làng nghề truyền thống rượu cần Bon Lang Biang	Bon Lang Biang traditional wine village	K_ViC_TN_02	1	1	1	1	1
Làng nghề truyền thống rượu cần Bon Lang Biang	Bon Lang Biang traditional wine village	K_ViC_TN_03	0	1	1	1	1
Làng nghề truyền thống rượu cần Bon Lang Biang	Bon Lang Biang traditional wine village	X_ViC_TN_01	1	1	1	1	1
Làng nghề truyền thống rượu cần Bon Lang Biang	Bon Lang Biang traditional wine village	X_ViC_TN_02	1	1	1	1	1
Làng nghề truyền thống rượu cần Bon Lang Biang	Bon Lang Biang traditional wine village	X_ViC_TN_03	1	1	1	1	1
Làng nghề truyền thống rượu cần Bon Lang Biang	Bon Lang Biang traditional wine village	X_ViC_TN_04	0	1	1	1	1
Làng nghề truyền thống rượu cần Bon Lang Biang	Bon Lang Biang traditional wine village	X_ViC_TN_05	1	1	1	1	1
Làng nghề truyền thống rượu cần Bon Lang Biang	Bon Lang Biang traditional wine village	X_ViC_TN_06	0	1	1	1	1
Làng nghề truyền thống rượu cần Bon Lang Biang	Bon Lang Biang traditional wine village	X_ViC_TN_07	1	1	1	1	1
Làng nghề truyền thống rượu cần Bon Lang Biang	Bon Lang Biang traditional wine village	X_ViC_TN_08	0	1	1	1	1
Làng nghề truyền thống rượu cần Bon Lang Biang	Bon Lang Biang traditional wine village	X_ViC_TN_09	0	1	1	1	1
Làng nghề truyền thống rượu cần Bon Lang Biang	Bon Lang Biang traditional wine village	X_ViC_TN_010	1	1	1	1	1
Làng nghề truyền thống rượu cần Bon Lang Biang	Bon Lang Biang traditional wine village	M_ViC_TN_01	1	1	1	1	1
Làng nghề truyền thống rượu cần Bon Lang Biang	Bon Lang Biang traditional wine village	M_ViC_TN_02	0	0	0	0	0
Làng nghề truyền thống rượu cần Bon Lang Biang	Bon Lang Biang traditional wine village	M_ViC_TN_03	0	0	0	0	0
Làng nghề truyền thống rượu cần Bon Lang Biang	Bon Lang Biang traditional wine village	M_ViC_TN_04	0	1	0	1	1
Làng nghề truyền thống rượu cần Bon Lang Biang	Bon Lang Biang traditional wine village	M_ViC_TN_05	0	1	1	1	1
Làng nghề truyền thống rượu cần Bon Lang Biang	Bon Lang Biang traditional wine village	M_ViC_TN_06	0	1	1	1	1
Làng nghề truyền thống rượu cần Bon Lang Biang	Bon Lang Biang traditional wine village	M_ViC_TN_07	1	1	1	1	1
Làng nghề truyền thống rượu cần Bon Lang Biang	Bon Lang Biang traditional wine village	M_ViC_TN_08	1	0	0	0	0
Làng nghề truyền thống rượu cần Bon Lang Biang	Bon Lang Biang traditional wine village	M_ViC_TN_09	0	1	1	1	1
Làng nghề truyền thống rượu cần Bon Lang Biang	Bon Lang Biang traditional wine village	M_ViC_TN_010	0	0	0	0	0
Làng nghề truyền thống rượu cần Bon Lang Biang	Bon Lang Biang traditional wine village	M_ViC_TN_011	0	1	1	1	1
Làng nghề truyền thống rượu cần Bon Lang Biang	Bon Lang Biang traditional wine village	M_ViC_TN_012	0	0	0	0	0
Làng nghề truyền thống rượu cần Bon Lang Biang	Bon Lang Biang traditional wine village	M_ViC_TN_013	0	1	1	1	1
Làng nghề truyền thống rượu cần Bon Lang Biang	Bon Lang Biang traditional wine village	M_ViC_TN_014	1	0	0	0	0
Làng nghề truyền thống rượu cần Bon Lang Biang	Bon Lang Biang traditional wine village	M_ViC_TN_015	1	0	0	0	0
Làng nghề truyền thống rượu cần Bon Lang Biang	Bon Lang Biang traditional wine village	M_ViC_TN_016	0	0	0	0	0
Làng nghề truyền thống rượu cần Bon Lang Biang	Bon Lang Biang traditional wine village	M_ViC_TN_017	1	0	0	0	0
Làng nghề truyền thống rượu cần Bon Lang Biang	Bon Lang Biang traditional wine village	M_ViC_TN_018	1	0	0	0	0
Làng nghề truyền thống rượu cần Bon Lang Biang	Bon Lang Biang traditional wine village	M_ViC_TN_019	1	0	0	0	0
Làng nghề truyền thống rượu cần Bon Lang Biang	Bon Lang Biang traditional wine village	M_ViC_TN_020	1	1	0	1	0
Làng nghề truyền thống rượu cần Bon Lang Biang	Bon Lang Biang traditional wine village	M_ViC_TN_021	1	1	1	1	1
Làng nghề truyền thống rượu cần Bon Lang Biang	Bon Lang Biang traditional wine village	M_ViC_TN_022	1	1	1	1	1
Làng nghề truyền thống rượu cần Bon Lang Biang	Bon Lang Biang traditional wine village	M_ViC_TN_023	1	1	1	1	1
Làng nghề truyền thống rượu cần Bon Lang Biang	Bon Lang Biang traditional wine village	M_ViC_TN_024	1	1	1	1	1
Làng nghề truyền thống rượu cần Bon Lang Biang	Bon Lang Biang traditional wine village	M_ViC_TN_025	0	0	0	0	0
Làng nghề truyền thống rượu cần Bon Lang Biang	Bon Lang Biang traditional wine village	M_ViC_TN_026	0	1	1	1	1
Làng nghề truyền thống rượu cần Bon Lang Biang	Bon Lang Biang traditional wine village	M_ViC_TN_027	1	0	0	0	0
Làng nghề truyền thống rượu cần Bon Lang Biang	Bon Lang Biang traditional wine village	M_ViC_TN_028	0	0	0	0	0
Làng nghề truyền thống rượu cần Bon Lang Biang	Bon Lang Biang traditional wine village	M_ViC_TN_029	0	0	0	0	0
Làng nghề truyền thống rượu cần Bon Lang Biang	Bon Lang Biang traditional wine village	M_ViC_TN_030	0	0	0	0	0
Làng nghề truyền thống rượu cần Bon Lang Biang	Bon Lang Biang traditional wine village	M_ViC_TN_031	0	0	0	0	0
Làng nghề truyền thống rượu cần Bon Lang Biang	Bon Lang Biang traditional wine village	M_ViC_TN_032	0	0	0	0	0
Làng nghề truyền thống rượu cần Bon Lang Biang	Bon Lang Biang traditional wine village	M_ViC_TN_033	0	0	0	0	0
Làng nghề truyền thống rượu cần Bon Lang Biang	Bon Lang Biang traditional wine village	M_ViC_TN_034	0	0	0	0	0
Làng nghề truyền thống rượu cần Bon Lang Biang	Bon Lang Biang traditional wine village	M_ViC_TN_035	0		0		0
Làng nghề truyền thống rượu cần Bon Lang Biang	Bon Lang Biang traditional wine village	M_ViC_TN_036	0	0	0	0	0
Làng nghề truyền thống rượu cần Bon Lang Biang	Bon Lang Biang traditional wine village	M_ViC_TN_037	0	0	0	0	0
Làng nghề truyền thống rượu cần Bon Lang Biang	Bon Lang Biang traditional wine village	M_ViC_TN_038	0	0	0	0	0
Làng nghề truyền thống rượu cần Bon Lang Biang	Bon Lang Biang traditional wine village	M_ViC_TN_039	0	0	0	0	0
Làng nghề truyền thống rượu cần Bon Lang Biang	Bon Lang Biang traditional wine village	M_ViC_TN_040	0	0	1	1	1
Làng nghề truyền thống rượu cần Bon Lang Biang	Bon Lang Biang traditional wine village	M_ViC_TN_041	0	0	0	0	0
Làng nghề truyền thống rượu cần Bon Lang Biang	Bon Lang Biang traditional wine village	M_ViC_TN_042	0	0	0	0	0
Làng nghề truyền thống rượu cần Bon Lang Biang	Bon Lang Biang traditional wine village	M_ViC_TN_043	0	1	1	1	1
Làng nghề truyền thống rượu cần Bon Lang Biang	Bon Lang Biang traditional wine village	M_ViC_TN_044	1	0	0	0	0
Làng nghề truyền thống rượu cần Bon Lang Biang	Bon Lang Biang traditional wine village	M_ViC_TN_045	0	0	0	0	0
Làng nghề truyền thống rượu cần Bon Lang Biang	Bon Lang Biang traditional wine village	M_ViC_TN_046	0	0	0	0	0
Làng nghề truyền thống rượu cần Bon Lang Biang	Bon Lang Biang traditional wine village	M_ViC_TN_047	0	0	0	0	0
Làng nghề truyền thống rượu cần Bon Lang Biang	Bon Lang Biang traditional wine village	M_ViC_TN_048	0	0	0	0	0
Làng nghề truyền thống rượu cần Bon Lang Biang	Bon Lang Biang traditional wine village	M_ViC_TN_049	0	0	0	0	0
Làng nghề truyền thống rượu cần Bon Lang Biang	Bon Lang Biang traditional wine village	M_ViC_TN_050	0	0	0	0	0
Làng nghề truyền thống rượu cần Bon Lang Biang	Bon Lang Biang traditional wine village	M_ViC_TN_051	0	0	0	0	0
Làng nghề truyền thống rượu cần Bon Lang Biang	Bon Lang Biang traditional wine village	M_ViC_TN_052	0	1	1	1	1
Làng nghề truyền thống rượu cần Bon Lang Biang	Bon Lang Biang traditional wine village	M_ViC_TN_053	0	0	0	0	0
Làng nghề truyền thống rượu cần Bon Lang Biang	Bon Lang Biang traditional wine village	M_ViC_TN_054	0	1	1	1	1
Làng nghề truyền thống rượu cần Bon Lang Biang	Bon Lang Biang traditional wine village	TQ_ViC_TN_01	0	1	1	1	1
Làng nghề truyền thống rượu cần Bon Lang Biang	Bon Lang Biang traditional wine village	TQ_ViC_TN_02	0	0	0	0	0
Làng nghề truyền thống rượu cần Bon Lang Biang	Bon Lang Biang traditional wine village	TQ_ViC_TN_03	0	1	1	1	1
Làng nghề truyền thống rượu cần Bon Lang Biang	Bon Lang Biang traditional wine village	TQ_ViC_TN_04	0	1	1	1	1
Làng nghề truyền thống rượu cần Bon Lang Biang	Bon Lang Biang traditional wine village	TQ_ViC_TN_05	1	0	0	0	0
Làng nghề truyền thống rượu cần Bon Lang Biang	Bon Lang Biang traditional wine village	TQ_ViC_TN_06	0	1	1	1	1
Làng nghề truyền thống rượu cần Bon Lang Biang	Bon Lang Biang traditional wine village	TQ_ViC_TN_07	0	0	0	0	0
Làng nghề truyền thống rượu cần Bon Lang Biang	Bon Lang Biang traditional wine village	TQ_ViC_TN_08	0	0	0	0	0
Làng nghề truyền thống rượu cần Bon Lang Biang	Bon Lang Biang traditional wine village	TQ_ViC_TN_09	0	0	0	0	0
Làng nghề truyền thống dệt thổ cẩm	Traditional craft village of brocade weaving	K_EE_01	1	1	1	1	1
Làng nghề truyền thống dệt thổ cẩm	Traditional craft village of brocade weaving	X_EE_01	1	1	1	1	0
Làng nghề truyền thống dệt thổ cẩm	Traditional craft village of brocade weaving	X_EE_02	0	1	0	0	1
Làng nghề truyền thống dệt thổ cẩm	Traditional craft village of brocade weaving	X_EE_03	1	1	1	1	1
Làng nghề truyền thống dệt thổ cẩm	Traditional craft village of brocade weaving	X_EE_04	0	1	1	1
Làng nghề truyền thống dệt thổ cẩm	Traditional craft village of brocade weaving	X_EE_05	1	1	0	0	1
Làng nghề truyền thống dệt thổ cẩm	Traditional craft village of brocade weaving	X_EE_06	1	1	1	1	0
Làng nghề truyền thống dệt thổ cẩm	Traditional craft village of brocade weaving	X_EE_07	1	0	1	1	1
Làng nghề truyền thống dệt thổ cẩm	Traditional craft village of brocade weaving	M_EE_01	0	0	0	0	1
Làng nghề truyền thống dệt thổ cẩm	Traditional craft village of brocade weaving	M_EE_02	1	1	1	1	1
Làng nghề truyền thống dệt thổ cẩm	Traditional craft village of brocade weaving	TQ_EE_01	1	0	1	1	0
Làng nghề truyền thống dệt thổ cẩm	Traditional craft village of brocade weaving	K_ViC_01	0	0	0	0	0
Làng nghề truyền thống dệt thổ cẩm	Traditional craft village of brocade weaving	K_ViC_02	0	1	0	0	0
Làng nghề truyền thống dệt thổ cẩm	Traditional craft village of brocade weaving	K_ViC_03	0	0	0	0	0
Làng nghề truyền thống dệt thổ cẩm	Traditional craft village of brocade weaving	K_ViC_04	0	0	0	0	1
Làng nghề truyền thống dệt thổ cẩm	Traditional craft village of brocade weaving	K_ViC_05	0	0	1	0	1
Làng nghề truyền thống dệt thổ cẩm	Traditional craft village of brocade weaving	K_ViC_06	0	0	0	0	0
Làng nghề truyền thống dệt thổ cẩm	Traditional craft village of brocade weaving	K_ViC_07	0	0	1		0
Làng nghề truyền thống dệt thổ cẩm	Traditional craft village of brocade weaving	K_ViC_08	0	0	0	0	1
Làng nghề truyền thống dệt thổ cẩm	Traditional craft village of brocade weaving	K_ViC_09	0	0	1	1	1
Làng nghề truyền thống dệt thổ cẩm	Traditional craft village of brocade weaving	K_ViC_010	0	0	0	0	0
Làng nghề truyền thống dệt thổ cẩm	Traditional craft village of brocade weaving	K_ViC_011	0	0	0	0	0
Làng nghề truyền thống dệt thổ cẩm	Traditional craft village of brocade weaving	K_ViC_012	1	1	1	1	0
Làng nghề truyền thống dệt thổ cẩm	Traditional craft village of brocade weaving	K_ViC_013	1	0	1	1	1
Làng nghề truyền thống dệt thổ cẩm	Traditional craft village of brocade weaving	K_ViC_014	1	1	0	0	1
Làng nghề truyền thống dệt thổ cẩm	Traditional craft village of brocade weaving	K_ViC_015	1	0	0	0	0
Làng nghề truyền thống dệt thổ cẩm	Traditional craft village of brocade weaving	K_ViC_016	1	0	0	0	1
Làng nghề truyền thống dệt thổ cẩm	Traditional craft village of brocade weaving	K_ViC_017	0	0	0	0	1
Làng nghề truyền thống dệt thổ cẩm	Traditional craft village of brocade weaving	K_ViC_018	0	1	0	0	1
Làng nghề truyền thống dệt thổ cẩm	Traditional craft village of brocade weaving	K_ViC_019	0	0	0	0	0
Làng nghề truyền thống dệt thổ cẩm	Traditional craft village of brocade weaving	K_ViC_020	0	0	0	0	1
Làng nghề truyền thống dệt thổ cẩm	Traditional craft village of brocade weaving	K_ViC_021	1	0	0	0	0
Làng nghề truyền thống dệt thổ cẩm	Traditional craft village of brocade weaving	K_ViC_022		1	0	0	0
Làng nghề truyền thống dệt thổ cẩm	Traditional craft village of brocade weaving	K_ViC_023	1	0	0	0	1
Làng nghề truyền thống dệt thổ cẩm	Traditional craft village of brocade weaving	K_ViC_024	0	1	0	0	0
Làng nghề truyền thống dệt thổ cẩm	Traditional craft village of brocade weaving	K_ViC_025	1	1	0	0	1
Làng nghề truyền thống dệt thổ cẩm	Traditional craft village of brocade weaving	K_ViC_026	0	1	0	0	1
Làng nghề truyền thống dệt thổ cẩm	Traditional craft village of brocade weaving	K_ViC_027	0	1	0	0	0
Làng nghề truyền thống dệt thổ cẩm	Traditional craft village of brocade weaving	K_ViC_028	1	1	1	0	0
Làng nghề truyền thống dệt thổ cẩm	Traditional craft village of brocade weaving	X_ViC_01	0	0	0	0	1
Làng nghề truyền thống dệt thổ cẩm	Traditional craft village of brocade weaving	X_ViC_02	1	1	1	1	1
Làng nghề truyền thống dệt thổ cẩm	Traditional craft village of brocade weaving	X_ViC_03	0	1	0	0	0
Làng nghề truyền thống dệt thổ cẩm	Traditional craft village of brocade weaving	X_ViC_04	1	1	0	0	1
Làng nghề truyền thống dệt thổ cẩm	Traditional craft village of brocade weaving	X_ViC_05	0	1	1	1	0
Làng nghề truyền thống dệt thổ cẩm	Traditional craft village of brocade weaving	X_ViC_06	1	1	1	1	0
Làng nghề truyền thống dệt thổ cẩm	Traditional craft village of brocade weaving	X_ViC_07	0	1	1	1	0
Làng nghề truyền thống dệt thổ cẩm	Traditional craft village of brocade weaving	X_ViC_08	1	0	0	1	1
Làng nghề truyền thống dệt thổ cẩm	Traditional craft village of brocade weaving	X_ViC_09	1	1	1	0	0
Làng nghề truyền thống dệt thổ cẩm	Traditional craft village of brocade weaving	X_ViC_010	1	1	1	1	1
Làng nghề truyền thống dệt thổ cẩm	Traditional craft village of brocade weaving	X_ViC_011	0	1	0	1	0
Làng nghề truyền thống dệt thổ cẩm	Traditional craft village of brocade weaving	X_ViC_012	1	1	1	1	1
Làng nghề truyền thống dệt thổ cẩm	Traditional craft village of brocade weaving	X_ViC_013	1	1	1	1	1
Làng nghề truyền thống dệt thổ cẩm	Traditional craft village of brocade weaving	X_ViC_014	1	1	1	1	1
Làng nghề truyền thống dệt thổ cẩm	Traditional craft village of brocade weaving	X_ViC_015	1	1	1	1	1
Làng nghề truyền thống dệt thổ cẩm	Traditional craft village of brocade weaving	X_ViC_016	1	1	0	0	0
Làng nghề truyền thống dệt thổ cẩm	Traditional craft village of brocade weaving	X_ViC_017	1	1	0	1	1
Làng nghề truyền thống dệt thổ cẩm	Traditional craft village of brocade weaving	X_ViC_018	1	1	1	1	1
Làng nghề truyền thống dệt thổ cẩm	Traditional craft village of brocade weaving	X_ViC_019	0	1	0	0	0
Làng nghề truyền thống dệt thổ cẩm	Traditional craft village of brocade weaving	X_ViC_020	1	1	1	1	1
Làng nghề truyền thống dệt thổ cẩm	Traditional craft village of brocade weaving	X_ViC_021	0	0	1	1	0
Làng nghề truyền thống dệt thổ cẩm	Traditional craft village of brocade weaving	X_ViC_022	0	1	0	0	1
Làng nghề truyền thống dệt thổ cẩm	Traditional craft village of brocade weaving	X_ViC_023	1	0	0	0	1
Làng nghề truyền thống dệt thổ cẩm	Traditional craft village of brocade weaving	X_ViC_024	1	0	1	1	1
Làng nghề truyền thống dệt thổ cẩm	Traditional craft village of brocade weaving	X_ViC_025	1	0	0	0	0
Làng nghề truyền thống dệt thổ cẩm	Traditional craft village of brocade weaving	X_ViC_026	0	1	0	0	1
Làng nghề truyền thống dệt thổ cẩm	Traditional craft village of brocade weaving	X_ViC_027	1	1	1	1	0
Làng nghề truyền thống dệt thổ cẩm	Traditional craft village of brocade weaving	X_ViC_028	1	1	1	1	0
Làng nghề truyền thống dệt thổ cẩm	Traditional craft village of brocade weaving	X_ViC_029	0	1	1	1	0
Làng nghề truyền thống dệt thổ cẩm	Traditional craft village of brocade weaving	X_ViC_030	0	1	1	1	0
Làng nghề truyền thống dệt thổ cẩm	Traditional craft village of brocade weaving	X_ViC_031	0	0	0		0
Làng nghề truyền thống dệt thổ cẩm	Traditional craft village of brocade weaving	X_ViC_032	1	1	0	0	0
Làng nghề truyền thống dệt thổ cẩm	Traditional craft village of brocade weaving	X_ViC_033	0	1	1	0	1
Làng nghề truyền thống dệt thổ cẩm	Traditional craft village of brocade weaving	X_ViC_034	1	1	1	1	1
Làng nghề truyền thống dệt thổ cẩm	Traditional craft village of brocade weaving	X_ViC_035	0	1	0	1	1
Làng nghề truyền thống dệt thổ cẩm	Traditional craft village of brocade weaving	M_ViC_01	1	1	1	1	0
Làng nghề truyền thống dệt thổ cẩm	Traditional craft village of brocade weaving	M_ViC_02	0	0	0	0	0
Làng nghề truyền thống dệt thổ cẩm	Traditional craft village of brocade weaving	M_ViC_03	0	0	0	0	0
Làng nghề truyền thống dệt thổ cẩm	Traditional craft village of brocade weaving	M_ViC_04	0	1	0	0	1
Làng nghề truyền thống dệt thổ cẩm	Traditional craft village of brocade weaving	M_ViC_05	1	0	0	0	0
Làng nghề truyền thống dệt thổ cẩm	Traditional craft village of brocade weaving	M_ViC_06	1	0	1	1	0
Làng nghề truyền thống dệt thổ cẩm	Traditional craft village of brocade weaving	M_ViC_07	0	1	0	0	0
Làng nghề truyền thống dệt thổ cẩm	Traditional craft village of brocade weaving	M_ViC_08	1	1	1	1	1
Làng nghề truyền thống dệt thổ cẩm	Traditional craft village of brocade weaving	M_ViC_09	1	1	1	1	1
Làng nghề truyền thống dệt thổ cẩm	Traditional craft village of brocade weaving	M_ViC_010	0	1	1	1	1
Làng nghề truyền thống dệt thổ cẩm	Traditional craft village of brocade weaving	M_ViC_011	1	1	1	1	1
Làng nghề truyền thống dệt thổ cẩm	Traditional craft village of brocade weaving	M_ViC_012	0	0	0	0	0
Làng nghề truyền thống dệt thổ cẩm	Traditional craft village of brocade weaving	M_ViC_013	0	1	1	1	0
Làng nghề truyền thống dệt thổ cẩm	Traditional craft village of brocade weaving	M_ViC_014	0	1	1	1	0
Làng nghề truyền thống dệt thổ cẩm	Traditional craft village of brocade weaving	M_ViC_015	0	1	1	0	0
Làng nghề truyền thống dệt thổ cẩm	Traditional craft village of brocade weaving	M_ViC_016	0	1	1	1	0
Làng nghề truyền thống dệt thổ cẩm	Traditional craft village of brocade weaving	M_ViC_017	1	1	1	1	0
Làng nghề truyền thống dệt thổ cẩm	Traditional craft village of brocade weaving	M_ViC_018	1	1	0	0	0
Làng nghề truyền thống dệt thổ cẩm	Traditional craft village of brocade weaving	M_ViC_019	1	1	1	1	0
Làng nghề truyền thống dệt thổ cẩm	Traditional craft village of brocade weaving	M_ViC_020	0	1	1	1	0
Làng nghề truyền thống dệt thổ cẩm	Traditional craft village of brocade weaving	M_ViC_021	0	1	0	0	1
Làng nghề truyền thống dệt thổ cẩm	Traditional craft village of brocade weaving	M_ViC_022	1	1	0	0	1
Làng nghề truyền thống dệt thổ cẩm	Traditional craft village of brocade weaving	M_ViC_023	0	1	1	1	0
Làng nghề truyền thống dệt thổ cẩm	Traditional craft village of brocade weaving	M_ViC_024	1	1		1	1
Làng nghề truyền thống dệt thổ cẩm	Traditional craft village of brocade weaving	M_ViC_025	1	1	0	0	0
Làng nghề truyền thống dệt thổ cẩm	Traditional craft village of brocade weaving	M_ViC_026	0	0	0	0	0
Làng nghề truyền thống dệt thổ cẩm	Traditional craft village of brocade weaving	M_ViC_027	1	0	0	1	0
Làng nghề truyền thống dệt thổ cẩm	Traditional craft village of brocade weaving	M_ViC_028	1	0	0	0	1
Làng nghề truyền thống dệt thổ cẩm	Traditional craft village of brocade weaving	M_ViC_029	0	1	0	1	1
Làng nghề truyền thống dệt thổ cẩm	Traditional craft village of brocade weaving	M_ViC_030	0	1	0	1	0
Làng nghề truyền thống dệt thổ cẩm	Traditional craft village of brocade weaving	M_ViC_031	0	0	1	0	0
Làng nghề truyền thống dệt thổ cẩm	Traditional craft village of brocade weaving	M_ViC_032	0	1	1	1	0
Làng nghề truyền thống dệt thổ cẩm	Traditional craft village of brocade weaving	M_ViC_033	1	1	1	1	0
Làng nghề truyền thống dệt thổ cẩm	Traditional craft village of brocade weaving	M_ViC_034	0	1	1	1	1
Làng nghề truyền thống dệt thổ cẩm	Traditional craft village of brocade weaving	M_ViC_035	0	0	1	0	1
Làng nghề truyền thống dệt thổ cẩm	Traditional craft village of brocade weaving	M_ViC_036	0	1	1	1	0
Làng nghề truyền thống dệt thổ cẩm	Traditional craft village of brocade weaving	M_ViC_037	0	1	0	1	0
Làng nghề truyền thống dệt thổ cẩm	Traditional craft village of brocade weaving	M_ViC_038	0	1	0	1	0
Làng nghề truyền thống dệt thổ cẩm	Traditional craft village of brocade weaving	M_ViC_039	0	1	1	1	0
Làng nghề truyền thống dệt thổ cẩm	Traditional craft village of brocade weaving	M_ViC_040	0	0	1	1	1
Làng nghề truyền thống dệt thổ cẩm	Traditional craft village of brocade weaving	M_ViC_041	1	1	0	0	0
Làng nghề truyền thống dệt thổ cẩm	Traditional craft village of brocade weaving	M_ViC_042	1	1	1	1	1
Làng nghề truyền thống dệt thổ cẩm	Traditional craft village of brocade weaving	M_ViC_043	1	1	1	1	1
Làng nghề truyền thống dệt thổ cẩm	Traditional craft village of brocade weaving	M_ViC_044	0	1	1	1	1
Làng nghề truyền thống dệt thổ cẩm	Traditional craft village of brocade weaving	M_ViC_045	1	1	1	1	1
Làng nghề truyền thống dệt thổ cẩm	Traditional craft village of brocade weaving	M_ViC_046	0	0	1	1	1
Làng nghề truyền thống dệt thổ cẩm	Traditional craft village of brocade weaving	M_ViC_047	0	1	1	1	0
Làng nghề truyền thống dệt thổ cẩm	Traditional craft village of brocade weaving	M_ViC_048	0	1	0	1	0
Làng nghề truyền thống dệt thổ cẩm	Traditional craft village of brocade weaving	M_ViC_049	1	0	1	0	1
Làng nghề truyền thống dệt thổ cẩm	Traditional craft village of brocade weaving	M_ViC_050	0	0	0		0
Làng nghề truyền thống dệt thổ cẩm	Traditional craft village of brocade weaving	M_ViC_051	1	0	1	1	0
Làng nghề truyền thống dệt thổ cẩm	Traditional craft village of brocade weaving	M_ViC_052	0	1	1	1	0
Làng nghề truyền thống dệt thổ cẩm	Traditional craft village of brocade weaving	M_ViC_053	1	1	1	1	1
Làng nghề truyền thống dệt thổ cẩm	Traditional craft village of brocade weaving	M_ViC_054	0	1	0	1	0
Làng nghề truyền thống dệt thổ cẩm	Traditional craft village of brocade weaving	M_ViC_055	1	0	1	0	0
Làng nghề truyền thống dệt thổ cẩm	Traditional craft village of brocade weaving	M_ViC_056	1	1	1	1	0
Làng nghề truyền thống dệt thổ cẩm	Traditional craft village of brocade weaving	M_ViC_057	0	1	0	1	0
Làng nghề truyền thống dệt thổ cẩm	Traditional craft village of brocade weaving	M_ViC_058	1	1	1	1	0
Làng nghề truyền thống dệt thổ cẩm	Traditional craft village of brocade weaving	M_ViC_059	0	1	1	1	0
Làng nghề truyền thống dệt thổ cẩm	Traditional craft village of brocade weaving	M_ViC_060	1	0	1	1	1
Làng nghề truyền thống dệt thổ cẩm	Traditional craft village of brocade weaving	M_ViC_061	1	1	1	1	0
Làng nghề truyền thống dệt thổ cẩm	Traditional craft village of brocade weaving	M_ViC_062	0	1	0	0	0
Làng nghề truyền thống dệt thổ cẩm	Traditional craft village of brocade weaving	M_ViC_063	0	0	0	0	0
Làng nghề truyền thống dệt thổ cẩm	Traditional craft village of brocade weaving	M_ViC_064	1	0	1	1	0
Làng nghề truyền thống dệt thổ cẩm	Traditional craft village of brocade weaving	M_ViC_065	1	0	0	0	0
Làng nghề truyền thống dệt thổ cẩm	Traditional craft village of brocade weaving	M_ViC_066	0	1	1	1	1
Làng nghề truyền thống dệt thổ cẩm	Traditional craft village of brocade weaving	M_ViC_067	1	1	1	1	1
Làng nghề truyền thống dệt thổ cẩm	Traditional craft village of brocade weaving	M_ViC_068	0	1	0	0	1
Làng nghề truyền thống dệt thổ cẩm	Traditional craft village of brocade weaving	M_ViC_069	0	1	0	0	0
Làng nghề truyền thống dệt thổ cẩm	Traditional craft village of brocade weaving	M_ViC_070	1	0	1	1	1
Làng nghề truyền thống dệt thổ cẩm	Traditional craft village of brocade weaving	M_ViC_071	0	0	1	1	1
Làng nghề truyền thống dệt thổ cẩm	Traditional craft village of brocade weaving	TQ_ViC_01	1	0	0	0	0
Làng nghề truyền thống dệt thổ cẩm	Traditional craft village of brocade weaving	TQ_ViC_02	1	0	0	0	0
Làng nghề truyền thống dệt thổ cẩm	Traditional craft village of brocade weaving	TQ_ViC_03	1	0	0	0	1
Làng nghề truyền thống dệt thổ cẩm	Traditional craft village of brocade weaving	TQ_ViC_04	1	1	1	1	1
Làng nghề truyền thống dệt thổ cẩm	Traditional craft village of brocade weaving	TQ_ViC_05	1	1	1	1	1
Làng nghề truyền thống dệt thổ cẩm	Traditional craft village of brocade weaving	TQ_ViC_06	1	1	1	1	0
Làng nghề truyền thống dệt thổ cẩm	Traditional craft village of brocade weaving	TQ_ViC_07	0	0	0	0	0
Làng nghề truyền thống dệt thổ cẩm	Traditional craft village of brocade weaving	TQ_ViC_08	0	0	0	0	1
Làng nghề truyền thống dệt thổ cẩm	Traditional craft village of brocade weaving	TQ_ViC_09	1	0	1	1	0
Làng nghề truyền thống dệt thổ cẩm	Traditional craft village of brocade weaving	TQ_ViC_010	0	1	1	1	0
Làng nghề truyền thống dệt thổ cẩm	Traditional craft village of brocade weaving	TQ_ViC_011	0	1	1	0	1
Làng nghề truyền thống dệt thổ cẩm	Traditional craft village of brocade weaving	TQ_ViC_012	0	0	1	0	0
Làng nghề truyền thống dệt thổ cẩm	Traditional craft village of brocade weaving	TQ_ViC_013	0	1	0	0	1
Làng nghề truyền thống dệt thổ cẩm	Traditional craft village of brocade weaving	TQ_ViC_014	0	1	1	1	0
Làng nghề truyền thống dệt thổ cẩm	Traditional craft village of brocade weaving	TQ_ViC_015	0	1	1	1	0
Làng nghề truyền thống dệt thổ cẩm	Traditional craft village of brocade weaving	TQ_ViC_016	0	0	1	1	0
Làng nghề truyền thống dệt thổ cẩm	Traditional craft village of brocade weaving	TQ_ViC_017	1	1	0		0
Làng nghề truyền thống dệt thổ cẩm	Traditional craft village of brocade weaving	TQ_ViC_018	0	1	0	0	0
Làng nghề truyền thống dệt thổ cẩm	Traditional craft village of brocade weaving	TQ_ViC_019	0	1	1	0	0
Làng nghề truyền thống dệt thổ cẩm	Traditional craft village of brocade weaving	TQ_ViC_020	1	0	0	0	1
Làng nghề truyền thống dệt thổ cẩm	Traditional craft village of brocade weaving	TQ_ViC_021	0	0	0	0	0
Làng nghề truyền thống dệt thổ cẩm	Traditional craft village of brocade weaving	TQ_ViC_022	1	1	1	0	0
Làng nghề truyền thống dệt thổ cẩm	Traditional craft village of brocade weaving	TQ_ViC_023		1	1	1	0
Làng nghề truyền thống dệt thổ cẩm	Traditional craft village of brocade weaving	TQ_ViC_024	0	0	1	1	0
Làng nghề truyền thống dệt thổ cẩm	Traditional craft village of brocade weaving	TQ_ViC_025	1	1	1	1	0
Làng nghề truyền thống dệt thổ cẩm	Traditional craft village of brocade weaving	TQ_ViC_026	1	0	1	1	1
Làng nghề truyền thống dệt thổ cẩm	Traditional craft village of brocade weaving	TQ_ViC_027	0	0	1	1	0
Làng nghề truyền thống dệt thổ cẩm	Traditional craft village of brocade weaving	TQ_ViC_028	1	1	1	1	0
Làng nghề truyền thống dệt thổ cẩm	Traditional craft village of brocade weaving	TQ_ViC_029	0	0	0	0	0
Làng nghề truyền thống dệt thổ cẩm	Traditional craft village of brocade weaving	TQ_ViC_030	1	1	1	1	1
Làng nghề truyền thống dệt thổ cẩm	Traditional craft village of brocade weaving	TQ_ViC_031	1	1	1	1	1
Làng nghề truyền thống dệt thổ cẩm	Traditional craft village of brocade weaving	TQ_ViC_032	0	1	1	0	0
Làng nghề truyền thống dệt thổ cẩm	Traditional craft village of brocade weaving	TQ_ViC_033	0	0	1	1	1
Làng nghề truyền thống dệt thổ cẩm	Traditional craft village of brocade weaving	TQ_ViC_034	1	0	1	1	1
Làng nghề truyền thống dệt thổ cẩm	Traditional craft village of brocade weaving	TQ_ViC_035	1	0	1	1	1
Làng nghề truyền thống dệt thổ cẩm	Traditional craft village of brocade weaving	TQ_ViC_036	1	0	0	1	0
Làng nghề truyền thống dệt thổ cẩm	Traditional craft village of brocade weaving	TQ_ViC_037	0	0	1	0	0
Làng nghề truyền thống dệt thổ cẩm	Traditional craft village of brocade weaving	K_ViC_TN_01	0	1	1	1	0
Làng nghề truyền thống dệt thổ cẩm	Traditional craft village of brocade weaving	K_ViC_TN_02	1	1	1	1	1
Làng nghề truyền thống dệt thổ cẩm	Traditional craft village of brocade weaving	K_ViC_TN_03	1	1	1	1	0
Làng nghề truyền thống dệt thổ cẩm	Traditional craft village of brocade weaving	X_ViC_TN_01	1	1	1	1	1
Làng nghề truyền thống dệt thổ cẩm	Traditional craft village of brocade weaving	X_ViC_TN_02	1	1	1	1	0
Làng nghề truyền thống dệt thổ cẩm	Traditional craft village of brocade weaving	X_ViC_TN_03	1	0	1	0	1
Làng nghề truyền thống dệt thổ cẩm	Traditional craft village of brocade weaving	X_ViC_TN_04	1	0	0	1	1
Làng nghề truyền thống dệt thổ cẩm	Traditional craft village of brocade weaving	X_ViC_TN_05	1	0	1	1	1
Làng nghề truyền thống dệt thổ cẩm	Traditional craft village of brocade weaving	X_ViC_TN_06	1	0	1	1	1
Làng nghề truyền thống dệt thổ cẩm	Traditional craft village of brocade weaving	X_ViC_TN_07	0	0	0	0	1
Làng nghề truyền thống dệt thổ cẩm	Traditional craft village of brocade weaving	X_ViC_TN_08	1	0	0	0	1
Làng nghề truyền thống dệt thổ cẩm	Traditional craft village of brocade weaving	X_ViC_TN_09	1	0	0	0	1
Làng nghề truyền thống dệt thổ cẩm	Traditional craft village of brocade weaving	X_ViC_TN_010	0	0	1	0	1
Làng nghề truyền thống dệt thổ cẩm	Traditional craft village of brocade weaving	M_ViC_TN_01	0	0	0	1	1
Làng nghề truyền thống dệt thổ cẩm	Traditional craft village of brocade weaving	M_ViC_TN_02	0	0	1	0	1
Làng nghề truyền thống dệt thổ cẩm	Traditional craft village of brocade weaving	M_ViC_TN_03	0	1	0	0	0
Làng nghề truyền thống dệt thổ cẩm	Traditional craft village of brocade weaving	M_ViC_TN_04	0	1	1	1	0
Làng nghề truyền thống dệt thổ cẩm	Traditional craft village of brocade weaving	M_ViC_TN_05	1	1	1	0	0
Làng nghề truyền thống dệt thổ cẩm	Traditional craft village of brocade weaving	M_ViC_TN_06	1	1	1	1
Làng nghề truyền thống dệt thổ cẩm	Traditional craft village of brocade weaving	M_ViC_TN_07	0	0	1	1	0
Làng nghề truyền thống dệt thổ cẩm	Traditional craft village of brocade weaving	M_ViC_TN_08	0	1	1	1	1
Làng nghề truyền thống dệt thổ cẩm	Traditional craft village of brocade weaving	M_ViC_TN_09	1	0	1	1	1
Làng nghề truyền thống dệt thổ cẩm	Traditional craft village of brocade weaving	M_ViC_TN_010	0	1	1	1	1
Làng nghề truyền thống dệt thổ cẩm	Traditional craft village of brocade weaving	M_ViC_TN_011	0	1	1	1	0
Làng nghề truyền thống dệt thổ cẩm	Traditional craft village of brocade weaving	M_ViC_TN_012	1	1	0	0	0
Làng nghề truyền thống dệt thổ cẩm	Traditional craft village of brocade weaving	M_ViC_TN_013	1	1	1	1	1
Làng nghề truyền thống dệt thổ cẩm	Traditional craft village of brocade weaving	M_ViC_TN_014	0	0	0	0	0
Làng nghề truyền thống dệt thổ cẩm	Traditional craft village of brocade weaving	M_ViC_TN_015	0	0	0	0	0
Làng nghề truyền thống dệt thổ cẩm	Traditional craft village of brocade weaving	M_ViC_TN_016	0	0	0	1	0
Làng nghề truyền thống dệt thổ cẩm	Traditional craft village of brocade weaving	M_ViC_TN_017	0	0	0	0	0
Làng nghề truyền thống dệt thổ cẩm	Traditional craft village of brocade weaving	M_ViC_TN_018	0	0	0	0	0
Làng nghề truyền thống dệt thổ cẩm	Traditional craft village of brocade weaving	M_ViC_TN_019	0	0	0	0	0
Làng nghề truyền thống dệt thổ cẩm	Traditional craft village of brocade weaving	M_ViC_TN_020	1	0	1	1
Làng nghề truyền thống dệt thổ cẩm	Traditional craft village of brocade weaving	M_ViC_TN_021	1	0	0	0	1
Làng nghề truyền thống dệt thổ cẩm	Traditional craft village of brocade weaving	M_ViC_TN_022	1	0	0	1	1
Làng nghề truyền thống dệt thổ cẩm	Traditional craft village of brocade weaving	M_ViC_TN_023	1	0	0	0	0
Làng nghề truyền thống dệt thổ cẩm	Traditional craft village of brocade weaving	M_ViC_TN_024	1	0	0	0	0
Làng nghề truyền thống dệt thổ cẩm	Traditional craft village of brocade weaving	M_ViC_TN_025	0	1	0	0	1
Làng nghề truyền thống dệt thổ cẩm	Traditional craft village of brocade weaving	M_ViC_TN_026	1	1	1	1	1
Làng nghề truyền thống dệt thổ cẩm	Traditional craft village of brocade weaving	M_ViC_TN_027	1	1	1	1	0
Làng nghề truyền thống dệt thổ cẩm	Traditional craft village of brocade weaving	M_ViC_TN_028	0	1	1	1	0
Làng nghề truyền thống dệt thổ cẩm	Traditional craft village of brocade weaving	M_ViC_TN_029	0	0	0	0	0
Làng nghề truyền thống dệt thổ cẩm	Traditional craft village of brocade weaving	M_ViC_TN_030	0	0	0	0	0
Làng nghề truyền thống dệt thổ cẩm	Traditional craft village of brocade weaving	M_ViC_TN_031	0	0	0	0	0
Làng nghề truyền thống dệt thổ cẩm	Traditional craft village of brocade weaving	M_ViC_TN_032	1	1	1	1	1
Làng nghề truyền thống dệt thổ cẩm	Traditional craft village of brocade weaving	M_ViC_TN_033	1	0	0	0	1
Làng nghề truyền thống dệt thổ cẩm	Traditional craft village of brocade weaving	M_ViC_TN_034	0	1	1	1	1
Làng nghề truyền thống dệt thổ cẩm	Traditional craft village of brocade weaving	M_ViC_TN_035	1	0	1	1	1
Làng nghề truyền thống dệt thổ cẩm	Traditional craft village of brocade weaving	M_ViC_TN_036	0	0	0	0	0
Làng nghề truyền thống dệt thổ cẩm	Traditional craft village of brocade weaving	M_ViC_TN_037	0	0	1	1	1
Làng nghề truyền thống dệt thổ cẩm	Traditional craft village of brocade weaving	M_ViC_TN_038	1	0	0	0	1
Làng nghề truyền thống dệt thổ cẩm	Traditional craft village of brocade weaving	M_ViC_TN_039	0	0	0	0	0
Làng nghề truyền thống dệt thổ cẩm	Traditional craft village of brocade weaving	M_ViC_TN_040	0	0	0	0	0
Làng nghề truyền thống dệt thổ cẩm	Traditional craft village of brocade weaving	M_ViC_TN_041	0	0	0	0	0
Làng nghề truyền thống dệt thổ cẩm	Traditional craft village of brocade weaving	M_ViC_TN_042	1	0	0	0	0
Làng nghề truyền thống dệt thổ cẩm	Traditional craft village of brocade weaving	M_ViC_TN_043	1	0	0	0	1
Làng nghề truyền thống dệt thổ cẩm	Traditional craft village of brocade weaving	M_ViC_TN_044	1	1	0	0	1
Làng nghề truyền thống dệt thổ cẩm	Traditional craft village of brocade weaving	M_ViC_TN_045	1	0	0	0	1
Làng nghề truyền thống dệt thổ cẩm	Traditional craft village of brocade weaving	M_ViC_TN_046	1	1	0	0	1
Làng nghề truyền thống dệt thổ cẩm	Traditional craft village of brocade weaving	M_ViC_TN_047	1	1	0	0	1
Làng nghề truyền thống dệt thổ cẩm	Traditional craft village of brocade weaving	M_ViC_TN_048	1	0	0	0	1
Làng nghề truyền thống dệt thổ cẩm	Traditional craft village of brocade weaving	M_ViC_TN_049	0	0	0	0	0
Làng nghề truyền thống dệt thổ cẩm	Traditional craft village of brocade weaving	M_ViC_TN_050	1	0	1	1	1
Làng nghề truyền thống dệt thổ cẩm	Traditional craft village of brocade weaving	M_ViC_TN_051	0	0	0	0	1
Làng nghề truyền thống dệt thổ cẩm	Traditional craft village of brocade weaving	M_ViC_TN_052	0	0	0	0	1
Làng nghề truyền thống dệt thổ cẩm	Traditional craft village of brocade weaving	M_ViC_TN_053	1	0	0	0	1
Làng nghề truyền thống dệt thổ cẩm	Traditional craft village of brocade weaving	M_ViC_TN_054	1	1	1	1	1
Làng nghề truyền thống dệt thổ cẩm	Traditional craft village of brocade weaving	TQ_ViC_TN_01	0	1	1	1	0
Làng nghề truyền thống dệt thổ cẩm	Traditional craft village of brocade weaving	TQ_ViC_TN_02	0	1	1	1	0
Làng nghề truyền thống dệt thổ cẩm	Traditional craft village of brocade weaving	TQ_ViC_TN_03	0	1	0	0	0
Làng nghề truyền thống dệt thổ cẩm	Traditional craft village of brocade weaving	TQ_ViC_TN_04	1	0	0	0	0
Làng nghề truyền thống dệt thổ cẩm	Traditional craft village of brocade weaving	TQ_ViC_TN_05	1	1	1	0	1
Làng nghề truyền thống dệt thổ cẩm	Traditional craft village of brocade weaving	TQ_ViC_TN_06	1	1	0	1	0
Làng nghề truyền thống dệt thổ cẩm	Traditional craft village of brocade weaving	TQ_ViC_TN_07	0	0	0	0	0
Làng nghề truyền thống dệt thổ cẩm	Traditional craft village of brocade weaving	TQ_ViC_TN_08	1	0	0	0	1
Làng nghề truyền thống dệt thổ cẩm	Traditional craft village of brocade weaving	TQ_ViC_TN_09	0	1	0	0	0
Bon Đưng	Bon Dung	K_EE_01	1	1	1	1	1
Bon Đưng	Bon Dung	X_EE_01	0	0	0	1	1
Bon Đưng	Bon Dung	X_EE_02	1	1	1	1	1
Bon Đưng	Bon Dung	X_EE_03	1		1	1	1
Bon Đưng	Bon Dung	X_EE_04	0		0	1	0
Bon Đưng	Bon Dung	X_EE_05	1	1		1	1
Bon Đưng	Bon Dung	X_EE_06	1	1	1	1	1
Bon Đưng	Bon Dung	X_EE_07	1		1	1	1
Bon Đưng	Bon Dung	M_EE_01	0	1	1	0	0
Bon Đưng	Bon Dung	M_EE_02	1	1	1	1	1
Bon Đưng	Bon Dung	TQ_EE_01	1		0	1	1
Bon Đưng	Bon Dung	K_ViC_01	0		1	0	1
Bon Đưng	Bon Dung	K_ViC_02	1		1	0	1
Bon Đưng	Bon Dung	K_ViC_03	0	0	0	0	0
Bon Đưng	Bon Dung	K_ViC_04	0	0	1	0	0
Bon Đưng	Bon Dung	K_ViC_05	0		0	0	0
Bon Đưng	Bon Dung	K_ViC_06	1	1	0	1	1
Bon Đưng	Bon Dung	K_ViC_07	1	1	0	1	0
Bon Đưng	Bon Dung	K_ViC_08	1	1	1	1	0
Bon Đưng	Bon Dung	K_ViC_09	1	1	1	1	1
Bon Đưng	Bon Dung	K_ViC_010	0	0	0	1	1
Bon Đưng	Bon Dung	K_ViC_011	0	0	0	1	0
Bon Đưng	Bon Dung	K_ViC_012	1	1	1	1	1
Bon Đưng	Bon Dung	K_ViC_013	1	1	1	1	1
Bon Đưng	Bon Dung	K_ViC_014	1	1	1	1	1
Bon Đưng	Bon Dung	K_ViC_015	1	1	1	1	1
Bon Đưng	Bon Dung	K_ViC_016	0	0	0	1	1
Bon Đưng	Bon Dung	K_ViC_017	1	1	1	0	1
Bon Đưng	Bon Dung	K_ViC_018	1	1	1	1	1
Bon Đưng	Bon Dung	K_ViC_019	0	0	0	1	0
Bon Đưng	Bon Dung	K_ViC_020	0	0	0	1	1
Bon Đưng	Bon Dung	K_ViC_021	1	1	1	1	1
Bon Đưng	Bon Dung	K_ViC_022	1	1	1	0	1
Bon Đưng	Bon Dung	K_ViC_023	1	1	1	1	1
Bon Đưng	Bon Dung	K_ViC_024	1	1	1	1	1
Bon Đưng	Bon Dung	K_ViC_025	1	1	1	1	1
Bon Đưng	Bon Dung	K_ViC_026	1	1	1	1	1
Bon Đưng	Bon Dung	K_ViC_027	1	1	1	1	1
Bon Đưng	Bon Dung	K_ViC_028	1	1	1	0	1
Bon Đưng	Bon Dung	X_ViC_01	1	1	1	1	1
Bon Đưng	Bon Dung	X_ViC_02	1	1	1	1	1
Bon Đưng	Bon Dung	X_ViC_03	1	1	1	1	1
Bon Đưng	Bon Dung	X_ViC_04	1	1	1	1	1
Bon Đưng	Bon Dung	X_ViC_05	1	1	1	1	1
Bon Đưng	Bon Dung	X_ViC_06	1	1	1	1	1
Bon Đưng	Bon Dung	X_ViC_07	1	1	1	1	1
Bon Đưng	Bon Dung	X_ViC_08	1	1	1	1	1
Bon Đưng	Bon Dung	X_ViC_09	1	1	1	1	1
Bon Đưng	Bon Dung	X_ViC_010	1	1	1	1	1
Bon Đưng	Bon Dung	X_ViC_011			0	0	0
Bon Đưng	Bon Dung	X_ViC_012	1	1	1	1	1
Bon Đưng	Bon Dung	X_ViC_013	1	1	1	1	1
Bon Đưng	Bon Dung	X_ViC_014	1	1	1	1	1
Bon Đưng	Bon Dung	X_ViC_015	1	1	1	1	1
Bon Đưng	Bon Dung	X_ViC_016	0		0	1	1
Bon Đưng	Bon Dung	X_ViC_017	1	1	1	1	1
Bon Đưng	Bon Dung	X_ViC_018	1	1	1	1	1
Bon Đưng	Bon Dung	X_ViC_019	1	1	1	1	1
Bon Đưng	Bon Dung	X_ViC_020	1	1	1	0	1
Bon Đưng	Bon Dung	X_ViC_021	1	1	1	1	1
Bon Đưng	Bon Dung	X_ViC_022	1	1	1	1	0
Bon Đưng	Bon Dung	X_ViC_023	1	1	1	1	1
Bon Đưng	Bon Dung	X_ViC_024	1	1	1	1	1
Bon Đưng	Bon Dung	X_ViC_025	1	1	1	1	1
Bon Đưng	Bon Dung	X_ViC_026	1	1	1	0	1
Bon Đưng	Bon Dung	X_ViC_027	1	1	1	1	1
Bon Đưng	Bon Dung	X_ViC_028	1	1	1	1	1
Bon Đưng	Bon Dung	X_ViC_029	1	1	1	1	1
Bon Đưng	Bon Dung	X_ViC_030	0	0	1		1
Bon Đưng	Bon Dung	X_ViC_031	0	0	0		1
Bon Đưng	Bon Dung	X_ViC_032	1	0	1	1	1
Bon Đưng	Bon Dung	X_ViC_033	0		1	0	0
Bon Đưng	Bon Dung	X_ViC_034	1	1	1	1	1
Bon Đưng	Bon Dung	X_ViC_035	1	1	1	1	1
Bon Đưng	Bon Dung	M_ViC_01	1	1	1	1	1
Bon Đưng	Bon Dung	M_ViC_02	1		1	0	0
Bon Đưng	Bon Dung	M_ViC_03	0		0	0	0
Bon Đưng	Bon Dung	M_ViC_04	1	1	1	1	1
Bon Đưng	Bon Dung	M_ViC_05	1	1	1	1	1
Bon Đưng	Bon Dung	M_ViC_06	0	0	0	0	1
Bon Đưng	Bon Dung	M_ViC_07	0	0	0	1	0
Bon Đưng	Bon Dung	M_ViC_08	0	0	0	1	1
Bon Đưng	Bon Dung	M_ViC_09	0	0	0	1	1
Bon Đưng	Bon Dung	M_ViC_010	0	0	0	1	0
Bon Đưng	Bon Dung	M_ViC_011	1	1	0	1	1
Bon Đưng	Bon Dung	M_ViC_012	1	1	1	0	1
Bon Đưng	Bon Dung	M_ViC_013	1	1	1	1	1
Bon Đưng	Bon Dung	M_ViC_014	1	1	1	0	1
Bon Đưng	Bon Dung	M_ViC_015	1	1	1	0	0
Bon Đưng	Bon Dung	M_ViC_016	1	1	1	1	1
Bon Đưng	Bon Dung	M_ViC_017	1	1	1	1	0
Bon Đưng	Bon Dung	M_ViC_018	1	1	1	1	1
Bon Đưng	Bon Dung	M_ViC_019	1	1	1		1
Bon Đưng	Bon Dung	M_ViC_020	1	1	1	0	1
Bon Đưng	Bon Dung	M_ViC_021	0	0	0	1	0
Bon Đưng	Bon Dung	M_ViC_022	0	0	0	1	1
Bon Đưng	Bon Dung	M_ViC_023	0	0	0	1	0
Bon Đưng	Bon Dung	M_ViC_024	0		0		1
Bon Đưng	Bon Dung	M_ViC_025	1			0	1
Bon Đưng	Bon Dung	M_ViC_026	0		0	0	0
Bon Đưng	Bon Dung	M_ViC_027	0	1	0	1	1
Bon Đưng	Bon Dung	M_ViC_028	0	0	0	1	0
Bon Đưng	Bon Dung	M_ViC_029	0	0	0	1	0
Bon Đưng	Bon Dung	M_ViC_030	0	0	0	0	1
Bon Đưng	Bon Dung	M_ViC_031	1	1	0	0	1
Bon Đưng	Bon Dung	M_ViC_032	1	1	1	1	0
Bon Đưng	Bon Dung	M_ViC_033	0	0	1	0	0
Bon Đưng	Bon Dung	M_ViC_034	1	1	0	0	0
Bon Đưng	Bon Dung	M_ViC_035	0	0	1	1	1
Bon Đưng	Bon Dung	M_ViC_036	1		0	0	1
Bon Đưng	Bon Dung	M_ViC_037	1	1	1	1	0
Bon Đưng	Bon Dung	M_ViC_038	0		0	0	0
Bon Đưng	Bon Dung	M_ViC_039	0	0	0	1	1
Bon Đưng	Bon Dung	M_ViC_040	0	0	0	0	0
Bon Đưng	Bon Dung	M_ViC_041	0	0	0	0	1
Bon Đưng	Bon Dung	M_ViC_042	1	1	1	1	1
Bon Đưng	Bon Dung	M_ViC_043	1	1	1	0	1
Bon Đưng	Bon Dung	M_ViC_044	1	1	1	1	1
Bon Đưng	Bon Dung	M_ViC_045	1	1	1	1	1
Bon Đưng	Bon Dung	M_ViC_046	1	1	1	1	1
Bon Đưng	Bon Dung	M_ViC_047	1	1	1	1	1
Bon Đưng	Bon Dung	M_ViC_048	0	0	0	0	0
Bon Đưng	Bon Dung	M_ViC_049	0	0	0	0	0
Bon Đưng	Bon Dung	M_ViC_050	0	0	0	0	0
Bon Đưng	Bon Dung	M_ViC_051	0	0	0	0	1
Bon Đưng	Bon Dung	M_ViC_052	0	0	1	0	1
Bon Đưng	Bon Dung	M_ViC_053	0	1	1	0	1
Bon Đưng	Bon Dung	M_ViC_054	0	1	1	0	1
Bon Đưng	Bon Dung	M_ViC_055	1	1	1	1	1
Bon Đưng	Bon Dung	M_ViC_056	1	1	1	0	1
Bon Đưng	Bon Dung	M_ViC_057	0	0	0	0	1
Bon Đưng	Bon Dung	M_ViC_058	0	0	0	0	0
Bon Đưng	Bon Dung	M_ViC_059	0	0	0	0	0
Bon Đưng	Bon Dung	M_ViC_060	1	1	1	1	1
Bon Đưng	Bon Dung	M_ViC_061	0	0	0	1	1
Bon Đưng	Bon Dung	M_ViC_062	0	1	0	1	1
Bon Đưng	Bon Dung	M_ViC_063	1		1	0	1
Bon Đưng	Bon Dung	M_ViC_064	0	0	0	0	1
Bon Đưng	Bon Dung	M_ViC_065	1	1		0	1
Bon Đưng	Bon Dung	M_ViC_066	1	1	1	0	1
Bon Đưng	Bon Dung	M_ViC_067	0	1	1	0	1
Bon Đưng	Bon Dung	M_ViC_068	0	0	0	0	0
Bon Đưng	Bon Dung	M_ViC_069	0	1	0	0	0
Bon Đưng	Bon Dung	M_ViC_070	0	0	0	1	1
Bon Đưng	Bon Dung	M_ViC_071	0	0	0	1	1
Bon Đưng	Bon Dung	TQ_ViC_01	0	0	0	0	0
Bon Đưng	Bon Dung	TQ_ViC_02	1	1	1	0	1
Bon Đưng	Bon Dung	TQ_ViC_03	0	0	0	0	1
Bon Đưng	Bon Dung	TQ_ViC_04	1	1	1	1	1
Bon Đưng	Bon Dung	TQ_ViC_05	1	1	1	1	0
Bon Đưng	Bon Dung	TQ_ViC_06	1	1	1	1	1
Bon Đưng	Bon Dung	TQ_ViC_07	1	1	1	1	0
Bon Đưng	Bon Dung	TQ_ViC_08	1	1	1	1	1
Bon Đưng	Bon Dung	TQ_ViC_09	1	1	1	0	1
Bon Đưng	Bon Dung	TQ_ViC_010	1	1	1	1	1
Bon Đưng	Bon Dung	TQ_ViC_011	1	1	1	1	1
Bon Đưng	Bon Dung	TQ_ViC_012	1	1	1	1	1
Bon Đưng	Bon Dung	TQ_ViC_013	0	0	0	0	1
Bon Đưng	Bon Dung	TQ_ViC_014	1	0	1	0	0
Bon Đưng	Bon Dung	TQ_ViC_015	0	1	0	1	0
Bon Đưng	Bon Dung	TQ_ViC_016	1	1	1	0	1
Bon Đưng	Bon Dung	TQ_ViC_017	1	1	1	0	1
Bon Đưng	Bon Dung	TQ_ViC_018	1	1	1	0	1
Bon Đưng	Bon Dung	TQ_ViC_019	1	0	1	1	1
Bon Đưng	Bon Dung	TQ_ViC_020	0	0	0		0
Bon Đưng	Bon Dung	TQ_ViC_021	0	0	0	0	1
Bon Đưng	Bon Dung	TQ_ViC_022	0	0	0	1	0
Bon Đưng	Bon Dung	TQ_ViC_023	0	0	0	1	1
Bon Đưng	Bon Dung	TQ_ViC_024	1	1	1	0	1
Bon Đưng	Bon Dung	TQ_ViC_025	1	1	1	1	1
Bon Đưng	Bon Dung	TQ_ViC_026	0	0	0	0	1
Bon Đưng	Bon Dung	TQ_ViC_027	1	1	1	1	1
Bon Đưng	Bon Dung	TQ_ViC_028	1	1	1	1	1
Bon Đưng	Bon Dung	TQ_ViC_029	0	0	0	1	0
Bon Đưng	Bon Dung	TQ_ViC_030	0	0	0	1	0
Bon Đưng	Bon Dung	TQ_ViC_031	1	1	1	1	1
Bon Đưng	Bon Dung	TQ_ViC_032	1	1	1	0	1
Bon Đưng	Bon Dung	TQ_ViC_033	1	1	1	1	1
Bon Đưng	Bon Dung	TQ_ViC_034	1	1	1	1	0
Bon Đưng	Bon Dung	TQ_ViC_035	1	1	1	1	0
Bon Đưng	Bon Dung	TQ_ViC_036	1	1	1	0	1
Bon Đưng	Bon Dung	TQ_ViC_037	1	1	1	1	1
Bon Đưng	Bon Dung	K_ViC_TN_01	1	1	1	1	1
Bon Đưng	Bon Dung	K_ViC_TN_02	1	1	1	1	1
Bon Đưng	Bon Dung	K_ViC_TN_03	1	1	1	1	1
Bon Đưng	Bon Dung	X_ViC_TN_01	1	1	1	1	1
Bon Đưng	Bon Dung	X_ViC_TN_02	1	1	1	1	1
Bon Đưng	Bon Dung	X_ViC_TN_03	1	1	1	1	1
Bon Đưng	Bon Dung	X_ViC_TN_04	1	1	1	1	1
Bon Đưng	Bon Dung	X_ViC_TN_05	1	1	1	1	1
Bon Đưng	Bon Dung	X_ViC_TN_06	1	1	1	1	1
Bon Đưng	Bon Dung	X_ViC_TN_07	1	1	1	1	1
Bon Đưng	Bon Dung	X_ViC_TN_08	1	1	1	1	1
Bon Đưng	Bon Dung	X_ViC_TN_09	1	1	1	1	0
Bon Đưng	Bon Dung	X_ViC_TN_010	0	0	0	1	1
Bon Đưng	Bon Dung	M_ViC_TN_01	1	1	1	0	1
Bon Đưng	Bon Dung	M_ViC_TN_02	1	1	1	0	1
Bon Đưng	Bon Dung	M_ViC_TN_03	0	0	0	0	1
Bon Đưng	Bon Dung	M_ViC_TN_04	0	0	0	1	0
Bon Đưng	Bon Dung	M_ViC_TN_05	1	1	1	1	1
Bon Đưng	Bon Dung	M_ViC_TN_06	1	1	1		1
Bon Đưng	Bon Dung	M_ViC_TN_07	1	1	1	1	1
Bon Đưng	Bon Dung	M_ViC_TN_08	1	1	1	1	1
Bon Đưng	Bon Dung	M_ViC_TN_09	0	0	0	1	1
Bon Đưng	Bon Dung	M_ViC_TN_010	0	0	0	1	1
Bon Đưng	Bon Dung	M_ViC_TN_011	0	0	0	1	1
Bon Đưng	Bon Dung	M_ViC_TN_012	1	1	1	1	1
Bon Đưng	Bon Dung	M_ViC_TN_013	0	0	0	1	1
Bon Đưng	Bon Dung	M_ViC_TN_014	0	0	0	0	0
Bon Đưng	Bon Dung	M_ViC_TN_015	0	0	0	0	1
Bon Đưng	Bon Dung	M_ViC_TN_016	0	0	0	0	0
Bon Đưng	Bon Dung	M_ViC_TN_017	0	0	0	0	1
Bon Đưng	Bon Dung	M_ViC_TN_018	0	0	0	0	1
Bon Đưng	Bon Dung	M_ViC_TN_019	0	0	0	0	0
Bon Đưng	Bon Dung	M_ViC_TN_020	1	1	1	0	1
Bon Đưng	Bon Dung	M_ViC_TN_021	1	1	1	0	1
Bon Đưng	Bon Dung	M_ViC_TN_022	0	0	0	0	1
Bon Đưng	Bon Dung	M_ViC_TN_023	0	0	0	0	0
Bon Đưng	Bon Dung	M_ViC_TN_024	0	0	0	0	0
Bon Đưng	Bon Dung	M_ViC_TN_025	0	0	0	0	1
Bon Đưng	Bon Dung	M_ViC_TN_026	1	1	1	1	1
Bon Đưng	Bon Dung	M_ViC_TN_027	0	0	0	0	0
Bon Đưng	Bon Dung	M_ViC_TN_028	0	0	0		0
Bon Đưng	Bon Dung	M_ViC_TN_029	0	0	0	0	1
Bon Đưng	Bon Dung	M_ViC_TN_030	1	1	1	0	1
Bon Đưng	Bon Dung	M_ViC_TN_031	0	0	0	0	1
Bon Đưng	Bon Dung	M_ViC_TN_032	1	1	1	0	1
Bon Đưng	Bon Dung	M_ViC_TN_033	0	0	0	0	1
Bon Đưng	Bon Dung	M_ViC_TN_034	1	1	1	0	0
Bon Đưng	Bon Dung	M_ViC_TN_035	0	0	0	0	0
Bon Đưng	Bon Dung	M_ViC_TN_036	0	0	0	0	1
Bon Đưng	Bon Dung	M_ViC_TN_037	0	0	0	0	1
Bon Đưng	Bon Dung	M_ViC_TN_038	0	0	0	0	1
Bon Đưng	Bon Dung	M_ViC_TN_039	0	0	0	0	1
Bon Đưng	Bon Dung	M_ViC_TN_040	1	1	1	1	1
Bon Đưng	Bon Dung	M_ViC_TN_041	0	0	0	0	1
Bon Đưng	Bon Dung	M_ViC_TN_042	0	0	0	1	1
Bon Đưng	Bon Dung	M_ViC_TN_043	1	1	1	1	1
Bon Đưng	Bon Dung	M_ViC_TN_044	0	0	0	1	1
Bon Đưng	Bon Dung	M_ViC_TN_045	1	1	1	1	1
Bon Đưng	Bon Dung	M_ViC_TN_046	0	0	0	1	0
Bon Đưng	Bon Dung	M_ViC_TN_047	0	0	0		0
Bon Đưng	Bon Dung	M_ViC_TN_048	0	0	0	0	1
Bon Đưng	Bon Dung	M_ViC_TN_049	0	0	0	0	1
Bon Đưng	Bon Dung	M_ViC_TN_050	0	0	0	0	1
Bon Đưng	Bon Dung	M_ViC_TN_051	0	0	0	0	0
Bon Đưng	Bon Dung	M_ViC_TN_052	0	0	0	1	1
Bon Đưng	Bon Dung	M_ViC_TN_053	1	1	1	1	1
Bon Đưng	Bon Dung	M_ViC_TN_054	1	1	1	1	1
Bon Đưng	Bon Dung	TQ_ViC_TN_01	1	1	1		1
Bon Đưng	Bon Dung	TQ_ViC_TN_02	1	1	1	0	1
Bon Đưng	Bon Dung	TQ_ViC_TN_03	0	0	0	0	1
Bon Đưng	Bon Dung	TQ_ViC_TN_04	1		1	1	1
Bon Đưng	Bon Dung	TQ_ViC_TN_05	0	1	0	1	1
Bon Đưng	Bon Dung	TQ_ViC_TN_06	0	0	0	0	1
Bon Đưng	Bon Dung	TQ_ViC_TN_07	0	0	0	1	0
Bon Đưng	Bon Dung	TQ_ViC_TN_08	0	0	0	0	0
Bon Đưng	Bon Dung	TQ_ViC_TN_09	0	0	0	1	1
B'Neur 1	B'Neur 1	K_EE_01	1	1	1	1	1
B'Neur 1	B'Neur 1	X_EE_01	0	1	0	0	0
B'Neur 1	B'Neur 1	X_EE_02	1	1	1	1	1
B'Neur 1	B'Neur 1	X_EE_03	1	1	1	1	1
B'Neur 1	B'Neur 1	X_EE_04	1	1	0	0	0
B'Neur 1	B'Neur 1	X_EE_05	1	1	0	1	1
B'Neur 1	B'Neur 1	X_EE_06	1	0	1	1	1
B'Neur 1	B'Neur 1	X_EE_07	1	1	1	1	1
B'Neur 1	B'Neur 1	M_EE_01	0	1	0	1	1
B'Neur 1	B'Neur 1	M_EE_02	0	0	1	1	1
B'Neur 1	B'Neur 1	TQ_EE_01	1	1	1	1	1
B'Neur 1	B'Neur 1	K_ViC_01	0	0	0	0	0
B'Neur 1	B'Neur 1	K_ViC_02	1	0	0	0	0
B'Neur 1	B'Neur 1	K_ViC_03	0	0	0	0	0
B'Neur 1	B'Neur 1	K_ViC_04	1	0	0	0	0
B'Neur 1	B'Neur 1	K_ViC_05	1	1	0	0	0
B'Neur 1	B'Neur 1	K_ViC_06	0	1	1	1	1
B'Neur 1	B'Neur 1	K_ViC_07	0	1	1	1	1
B'Neur 1	B'Neur 1	K_ViC_08	1	1	0	0	0
B'Neur 1	B'Neur 1	K_ViC_09	1	0	1	1	1
B'Neur 1	B'Neur 1	K_ViC_010	1	0	1	1	1
B'Neur 1	B'Neur 1	K_ViC_011	0	1	0	0	0
B'Neur 1	B'Neur 1	K_ViC_012	1	1	1	1	1
B'Neur 1	B'Neur 1	K_ViC_013	1	1	1	1	1
B'Neur 1	B'Neur 1	K_ViC_014	1	0	1	1	1
B'Neur 1	B'Neur 1	K_ViC_015	0	0	0	1	1
B'Neur 1	B'Neur 1	K_ViC_016	1	1	1	1	1
B'Neur 1	B'Neur 1	K_ViC_017	1	1	0	1	1
B'Neur 1	B'Neur 1	K_ViC_018	1	1	0	1	1
B'Neur 1	B'Neur 1	K_ViC_019	1	1	1	1	1
B'Neur 1	B'Neur 1	K_ViC_020	1	1	0	1	1
B'Neur 1	B'Neur 1	K_ViC_021	1	1	1	1	1
B'Neur 1	B'Neur 1	K_ViC_022	1	1	1	1	1
B'Neur 1	B'Neur 1	K_ViC_023	1	1	1	1	1
B'Neur 1	B'Neur 1	K_ViC_024	0	1	0	1	1
B'Neur 1	B'Neur 1	K_ViC_025	0	0	1	1	1
B'Neur 1	B'Neur 1	K_ViC_026	1	1	1	1	1
B'Neur 1	B'Neur 1	K_ViC_027	1	1	0	1	1
B'Neur 1	B'Neur 1	K_ViC_028	1	1	0	0	0
B'Neur 1	B'Neur 1	X_ViC_01	1	1	1	1	1
B'Neur 1	B'Neur 1	X_ViC_02	1	1	1	1	1
B'Neur 1	B'Neur 1	X_ViC_03	1	1	1	0	0
B'Neur 1	B'Neur 1	X_ViC_04	1	1	1	1	1
B'Neur 1	B'Neur 1	X_ViC_05	1	1	0	1	1
B'Neur 1	B'Neur 1	X_ViC_06	1	1	1	1	1
B'Neur 1	B'Neur 1	X_ViC_07	1	1	1	1	1
B'Neur 1	B'Neur 1	X_ViC_08	1	1	1	1	1
B'Neur 1	B'Neur 1	X_ViC_09	1	1	1	1	1
B'Neur 1	B'Neur 1	X_ViC_010	1	1	1	1	1
B'Neur 1	B'Neur 1	X_ViC_011	1	0	1	0	0
B'Neur 1	B'Neur 1	X_ViC_012	1	1	1	1	1
B'Neur 1	B'Neur 1	X_ViC_013	1	1	1	1	1
B'Neur 1	B'Neur 1	X_ViC_014	1	1	1	1	1
B'Neur 1	B'Neur 1	X_ViC_015	1	0	1	1	1
B'Neur 1	B'Neur 1	X_ViC_016	1	1	1	0	0
B'Neur 1	B'Neur 1	X_ViC_017	0	1	0	1	1
B'Neur 1	B'Neur 1	X_ViC_018	1	1	1	1	1
B'Neur 1	B'Neur 1	X_ViC_019	0	1	0	1	1
B'Neur 1	B'Neur 1	X_ViC_020	1	1	0	1	1
B'Neur 1	B'Neur 1	X_ViC_021	1	1	0	1	1
B'Neur 1	B'Neur 1	X_ViC_022	0	0	0	1	1
B'Neur 1	B'Neur 1	X_ViC_023	1	1	1	1	1
B'Neur 1	B'Neur 1	X_ViC_024	1	1	0	1	1
B'Neur 1	B'Neur 1	X_ViC_025	1	1	1	1	1
B'Neur 1	B'Neur 1	X_ViC_026	0	0	0	0	0
B'Neur 1	B'Neur 1	X_ViC_027	1	1	1	1	1
B'Neur 1	B'Neur 1	X_ViC_028	1	1	0	1	1
B'Neur 1	B'Neur 1	X_ViC_029	1	1	1	1	1
B'Neur 1	B'Neur 1	X_ViC_030	1	1	0	1	1
B'Neur 1	B'Neur 1	X_ViC_031	0	0	0	0	0
B'Neur 1	B'Neur 1	X_ViC_032	1	1	1	1	1
B'Neur 1	B'Neur 1	X_ViC_033	1	1	1	0	0
B'Neur 1	B'Neur 1	X_ViC_034	1	1	1	1	1
B'Neur 1	B'Neur 1	X_ViC_035	1	1	1	1	1
B'Neur 1	B'Neur 1	M_ViC_01	1	1	1	1	1
B'Neur 1	B'Neur 1	M_ViC_02	1	1	1	1	1
B'Neur 1	B'Neur 1	M_ViC_03	0	0	0	0	0
B'Neur 1	B'Neur 1	M_ViC_04	1	1	1	1	1
B'Neur 1	B'Neur 1	M_ViC_05	1	1	1	1	1
B'Neur 1	B'Neur 1	M_ViC_06	1	1	1	1	1
B'Neur 1	B'Neur 1	M_ViC_07	1	1	1	0	0
B'Neur 1	B'Neur 1	M_ViC_08	1	1	1	0	0
B'Neur 1	B'Neur 1	M_ViC_09	1	1	1	1	1
B'Neur 1	B'Neur 1	M_ViC_010	1	1	1	1	1
B'Neur 1	B'Neur 1	M_ViC_011	1	1	1	1	1
B'Neur 1	B'Neur 1	M_ViC_012	1	1	1	0	0
B'Neur 1	B'Neur 1	M_ViC_013	1	0	0	1	1
B'Neur 1	B'Neur 1	M_ViC_014	1	0	1	0	0
B'Neur 1	B'Neur 1	M_ViC_015	0	0	1	0	0
B'Neur 1	B'Neur 1	M_ViC_016	1	1	1	0	0
B'Neur 1	B'Neur 1	M_ViC_017	1	1	1	1	1
B'Neur 1	B'Neur 1	M_ViC_018	1	0	1	1	1
B'Neur 1	B'Neur 1	M_ViC_019	1	1	1	1	1
B'Neur 1	B'Neur 1	M_ViC_020	1	0	1	1	0
B'Neur 1	B'Neur 1	M_ViC_021	1	1	1	1	1
B'Neur 1	B'Neur 1	M_ViC_022	1	1	1	1	1
B'Neur 1	B'Neur 1	M_ViC_023	1	1	1	1	0
B'Neur 1	B'Neur 1	M_ViC_024	0	0	1	1	1
B'Neur 1	B'Neur 1	M_ViC_025	1	1	1	0	1
B'Neur 1	B'Neur 1	M_ViC_026	1	1	1	1	1
B'Neur 1	B'Neur 1	M_ViC_027	1	1	1	1	1
B'Neur 1	B'Neur 1	M_ViC_028	1	1	1	0	0
B'Neur 1	B'Neur 1	M_ViC_029	0	1	1	1	0
B'Neur 1	B'Neur 1	M_ViC_030	1	1	1	1	0
B'Neur 1	B'Neur 1	M_ViC_031	0	0	0	1	1
B'Neur 1	B'Neur 1	M_ViC_032	0	1	1	0	0
B'Neur 1	B'Neur 1	M_ViC_033	1	1	0	1	1
B'Neur 1	B'Neur 1	M_ViC_034	1	1	1	1	1
B'Neur 1	B'Neur 1	M_ViC_035	1	1	1	1	1
B'Neur 1	B'Neur 1	M_ViC_036	1	1	1	1	1
B'Neur 1	B'Neur 1	M_ViC_037	1	1	0	1	1
B'Neur 1	B'Neur 1	M_ViC_038	1	1	1	0	0
B'Neur 1	B'Neur 1	M_ViC_039	1	1	1	1	1
B'Neur 1	B'Neur 1	M_ViC_040	1	1	1	1	1
B'Neur 1	B'Neur 1	M_ViC_041	1	0	1	1	1
B'Neur 1	B'Neur 1	M_ViC_042	1	1	1	1	1
B'Neur 1	B'Neur 1	M_ViC_043	1	1	1	1	1
B'Neur 1	B'Neur 1	M_ViC_044	1	1	1	1	1
B'Neur 1	B'Neur 1	M_ViC_045	1	1	1	1	1
B'Neur 1	B'Neur 1	M_ViC_046	1	1	1	1	1
B'Neur 1	B'Neur 1	M_ViC_047	1	1	1	1	1
B'Neur 1	B'Neur 1	M_ViC_048	0	1	1	1	1
B'Neur 1	B'Neur 1	M_ViC_049	1	1	1	1	1
B'Neur 1	B'Neur 1	M_ViC_050	0	0	0	0	0
B'Neur 1	B'Neur 1	M_ViC_051	1	1	1	0	0
B'Neur 1	B'Neur 1	M_ViC_052	1	1	1	1	0
B'Neur 1	B'Neur 1	M_ViC_053	1	1	1	0	0
B'Neur 1	B'Neur 1	M_ViC_054	1	1	1	1	1
B'Neur 1	B'Neur 1	M_ViC_055	1	1	1	1	1
B'Neur 1	B'Neur 1	M_ViC_056	1	1	1	0	0
B'Neur 1	B'Neur 1	M_ViC_057	1	1	1	1	1
B'Neur 1	B'Neur 1	M_ViC_058	1	1	1	1	1
B'Neur 1	B'Neur 1	M_ViC_059	0	1	1	0	0
B'Neur 1	B'Neur 1	M_ViC_060	1	1	1	1	0
B'Neur 1	B'Neur 1	M_ViC_061	1	1	1	0	1
B'Neur 1	B'Neur 1	M_ViC_062	1	1	1	1	1
B'Neur 1	B'Neur 1	M_ViC_063	1	1	1	0	0
B'Neur 1	B'Neur 1	M_ViC_064	1	1	1	1	1
B'Neur 1	B'Neur 1	M_ViC_065	1	1	1	0	0
B'Neur 1	B'Neur 1	M_ViC_066	1	1	1	1	1
B'Neur 1	B'Neur 1	M_ViC_067	1	1	1	1	1
B'Neur 1	B'Neur 1	M_ViC_068	1	1	1	0	0
B'Neur 1	B'Neur 1	M_ViC_069	1	1	0	0	0
B'Neur 1	B'Neur 1	M_ViC_070	1	1	1	1	1
B'Neur 1	B'Neur 1	M_ViC_071	1	1	1	1	1
B'Neur 1	B'Neur 1	TQ_ViC_01	1	1	0	0	0
B'Neur 1	B'Neur 1	TQ_ViC_02	0	1	1	0	0
B'Neur 1	B'Neur 1	TQ_ViC_03	1	1	1	0	0
B'Neur 1	B'Neur 1	TQ_ViC_04	1	1	1	1	1
B'Neur 1	B'Neur 1	TQ_ViC_05	0	0	0	0	0
B'Neur 1	B'Neur 1	TQ_ViC_06	1	1	1	1	1
B'Neur 1	B'Neur 1	TQ_ViC_07	1	1	1	1	1
B'Neur 1	B'Neur 1	TQ_ViC_08	0	1	0	1	1
B'Neur 1	B'Neur 1	TQ_ViC_09	1	1	1	1	0
B'Neur 1	B'Neur 1	TQ_ViC_010	1	1	1	1	1
B'Neur 1	B'Neur 1	TQ_ViC_011	1	1	1	1	1
B'Neur 1	B'Neur 1	TQ_ViC_012	1	1	1	1	1
B'Neur 1	B'Neur 1	TQ_ViC_013	0	1	1	1	1
B'Neur 1	B'Neur 1	TQ_ViC_014	1	0	1	1	1
B'Neur 1	B'Neur 1	TQ_ViC_015	0	0	0	1	0
B'Neur 1	B'Neur 1	TQ_ViC_016	1	0	1	1	1
B'Neur 1	B'Neur 1	TQ_ViC_017	1	1	1	1	1
B'Neur 1	B'Neur 1	TQ_ViC_018	1	1	1	1	1
B'Neur 1	B'Neur 1	TQ_ViC_019	1	1	1	1	1
B'Neur 1	B'Neur 1	TQ_ViC_020	1	0	1	1	1
B'Neur 1	B'Neur 1	TQ_ViC_021	1	0	1	1	1
B'Neur 1	B'Neur 1	TQ_ViC_022	1	1	1	1	1
B'Neur 1	B'Neur 1	TQ_ViC_023	0	1	1	1	1
B'Neur 1	B'Neur 1	TQ_ViC_024	1	1	1	1	1
B'Neur 1	B'Neur 1	TQ_ViC_025	1	1	1	1	1
B'Neur 1	B'Neur 1	TQ_ViC_026	0	0	0	0	0
B'Neur 1	B'Neur 1	TQ_ViC_027	1	1	1	1	1
B'Neur 1	B'Neur 1	TQ_ViC_028	1	1	1	1	1
B'Neur 1	B'Neur 1	TQ_ViC_029	0	0	0	1	1
B'Neur 1	B'Neur 1	TQ_ViC_030	0	0	0	0	0
B'Neur 1	B'Neur 1	TQ_ViC_031	1	0	0	1	1
B'Neur 1	B'Neur 1	TQ_ViC_032	1	1	1	1	1
B'Neur 1	B'Neur 1	TQ_ViC_033	1	0	1	1	1
B'Neur 1	B'Neur 1	TQ_ViC_034	0	0	0	0	0
B'Neur 1	B'Neur 1	TQ_ViC_035	0	0	0	0	0
B'Neur 1	B'Neur 1	TQ_ViC_036	1	1	1	0	0
B'Neur 1	B'Neur 1	TQ_ViC_037	0	1	1	0	0
B'Neur 1	B'Neur 1	K_ViC_TN_01	1	1	1	1	1
B'Neur 1	B'Neur 1	K_ViC_TN_02	1	1	1	1	1
B'Neur 1	B'Neur 1	K_ViC_TN_03	1	1	1	1	1
B'Neur 1	B'Neur 1	X_ViC_TN_01	1	1	1	1	1
B'Neur 1	B'Neur 1	X_ViC_TN_02	1	1	1	1	1
B'Neur 1	B'Neur 1	X_ViC_TN_03	1	1	1	0	0
B'Neur 1	B'Neur 1	X_ViC_TN_04	1	1	1	1	1
B'Neur 1	B'Neur 1	X_ViC_TN_05	1	1	1	1	1
B'Neur 1	B'Neur 1	X_ViC_TN_06	1	0	0	1	1
B'Neur 1	B'Neur 1	X_ViC_TN_07	1	0	0	1	1
B'Neur 1	B'Neur 1	X_ViC_TN_08	1	1	1	1	1
B'Neur 1	B'Neur 1	X_ViC_TN_09	1	1	1	1	1
B'Neur 1	B'Neur 1	X_ViC_TN_010	1	1	1	1	1
B'Neur 1	B'Neur 1	M_ViC_TN_01	1	1	1	1	1
B'Neur 1	B'Neur 1	M_ViC_TN_02	1	1	1	1	1
B'Neur 1	B'Neur 1	M_ViC_TN_03	1	1	1	1	1
B'Neur 1	B'Neur 1	M_ViC_TN_04	1	1	1	0	0
B'Neur 1	B'Neur 1	M_ViC_TN_05	0	0	0	1	1
B'Neur 1	B'Neur 1	M_ViC_TN_06	1	1	1	1	1
B'Neur 1	B'Neur 1	M_ViC_TN_07	1	1	1	1	1
B'Neur 1	B'Neur 1	M_ViC_TN_08	1	1	1	1	1
B'Neur 1	B'Neur 1	M_ViC_TN_09	1	1	1	0	0
B'Neur 1	B'Neur 1	M_ViC_TN_010	1	1	1	0	0
B'Neur 1	B'Neur 1	M_ViC_TN_011	1	1	1	1	1
B'Neur 1	B'Neur 1	M_ViC_TN_012	0	0	0	0	0
B'Neur 1	B'Neur 1	M_ViC_TN_013	1	0	0	0	0
B'Neur 1	B'Neur 1	M_ViC_TN_014	0	0	1	0	0
B'Neur 1	B'Neur 1	M_ViC_TN_015	0	1	1	1	1
B'Neur 1	B'Neur 1	M_ViC_TN_016	0	1	1	0	0
B'Neur 1	B'Neur 1	M_ViC_TN_017	0	1	1	1	1
B'Neur 1	B'Neur 1	M_ViC_TN_018	0	0	1	1	1
B'Neur 1	B'Neur 1	M_ViC_TN_019	1	1	1	1	1
B'Neur 1	B'Neur 1	M_ViC_TN_020	1	1	1	1	1
B'Neur 1	B'Neur 1	M_ViC_TN_021	0	1	1	1	1
B'Neur 1	B'Neur 1	M_ViC_TN_022	0	1	1	1	1
B'Neur 1	B'Neur 1	M_ViC_TN_023	0	0	0	1	1
B'Neur 1	B'Neur 1	M_ViC_TN_024	1	0	1	1	1
B'Neur 1	B'Neur 1	M_ViC_TN_025	0	1	1	0	0
B'Neur 1	B'Neur 1	M_ViC_TN_026	1	1	1	1	1
B'Neur 1	B'Neur 1	M_ViC_TN_027	0	1	1	0	0
B'Neur 1	B'Neur 1	M_ViC_TN_028	1	1	1	1	1
B'Neur 1	B'Neur 1	M_ViC_TN_029	0	1	1	0	0
B'Neur 1	B'Neur 1	M_ViC_TN_030	1	1	1	0	0
B'Neur 1	B'Neur 1	M_ViC_TN_031	0	0	0	0	0
B'Neur 1	B'Neur 1	M_ViC_TN_032	1	1	1	0	0
B'Neur 1	B'Neur 1	M_ViC_TN_033	0	0	0	0	0
B'Neur 1	B'Neur 1	M_ViC_TN_034	0	0	0	1	1
B'Neur 1	B'Neur 1	M_ViC_TN_035	1	1	1	0	0
B'Neur 1	B'Neur 1	M_ViC_TN_036	0	0	0	0	0
B'Neur 1	B'Neur 1	M_ViC_TN_037	1	1	1	1	1
B'Neur 1	B'Neur 1	M_ViC_TN_038	0	0	1	0	0
B'Neur 1	B'Neur 1	M_ViC_TN_039	0	0	0	1	1
B'Neur 1	B'Neur 1	M_ViC_TN_040	0	1	0	1	1
B'Neur 1	B'Neur 1	M_ViC_TN_041	0	1	1	0	0
B'Neur 1	B'Neur 1	M_ViC_TN_042	0	0	0	0	1
B'Neur 1	B'Neur 1	M_ViC_TN_043	1	1	1	1	0
B'Neur 1	B'Neur 1	M_ViC_TN_044	1	0	1	1	0
B'Neur 1	B'Neur 1	M_ViC_TN_045	0	0	0	0	0
B'Neur 1	B'Neur 1	M_ViC_TN_046	0	1	0	0	0
B'Neur 1	B'Neur 1	M_ViC_TN_047	0	0	0	1	1
B'Neur 1	B'Neur 1	M_ViC_TN_048	0	0	0	0	0
B'Neur 1	B'Neur 1	M_ViC_TN_049	0	0	0	0	1
B'Neur 1	B'Neur 1	M_ViC_TN_050	0	1	1	1	1
B'Neur 1	B'Neur 1	M_ViC_TN_051	1	1	1	0	0
B'Neur 1	B'Neur 1	M_ViC_TN_052	0	1	1	1	1
B'Neur 1	B'Neur 1	M_ViC_TN_053	1	1	1	1	1
B'Neur 1	B'Neur 1	M_ViC_TN_054	1	1	1	1	1
B'Neur 1	B'Neur 1	TQ_ViC_TN_01	1	1	1	1	1
B'Neur 1	B'Neur 1	TQ_ViC_TN_02	0	0	0	0	0
B'Neur 1	B'Neur 1	TQ_ViC_TN_03	1	1	0	1	1
B'Neur 1	B'Neur 1	TQ_ViC_TN_04	1	1	1	0	0
B'Neur 1	B'Neur 1	TQ_ViC_TN_05	0	0	0	0	0
B'Neur 1	B'Neur 1	TQ_ViC_TN_06	1	1	1	0	0
B'Neur 1	B'Neur 1	TQ_ViC_TN_07	0	1	1	0	0
B'Neur 1	B'Neur 1	TQ_ViC_TN_08	1	1	1	0	0
B'Neur 1	B'Neur 1	TQ_ViC_TN_09	0	0	0	0	0
B'Neur 2	B'Neur 2	K_EE_01	1	1	1	1	1
B'Neur 2	B'Neur 2	X_EE_01	1	1	1	1	1
B'Neur 2	B'Neur 2	X_EE_02	1	1	1	1	1
B'Neur 2	B'Neur 2	X_EE_03	1	1	1	1	1
B'Neur 2	B'Neur 2	X_EE_04	0	0	0	0	0
B'Neur 2	B'Neur 2	X_EE_05	1	1	1	1	1
B'Neur 2	B'Neur 2	X_EE_06	1	1	1	1	1
B'Neur 2	B'Neur 2	X_EE_07	1	1	1	1	1
B'Neur 2	B'Neur 2	M_EE_01	1	1	1	1	1
B'Neur 2	B'Neur 2	M_EE_02	0	0	0	0	0
B'Neur 2	B'Neur 2	TQ_EE_01	1	1	1	1	1
B'Neur 2	B'Neur 2	K_ViC_01	0	0	0	0	0
B'Neur 2	B'Neur 2	K_ViC_02	0	0	0	0	0
B'Neur 2	B'Neur 2	K_ViC_03	0	0	0	0	0
B'Neur 2	B'Neur 2	K_ViC_04	0	0	0	0	0
B'Neur 2	B'Neur 2	K_ViC_05	0	0	0	0	0
B'Neur 2	B'Neur 2	K_ViC_06	1	1	1	1	1
B'Neur 2	B'Neur 2	K_ViC_07	1	1	1	1	1
B'Neur 2	B'Neur 2	K_ViC_08	1	1	1	1	1
B'Neur 2	B'Neur 2	K_ViC_09	1	1	1	1	1
B'Neur 2	B'Neur 2	K_ViC_010	1	1	1	1	1
B'Neur 2	B'Neur 2	K_ViC_011	1	1	1	1	1
B'Neur 2	B'Neur 2	K_ViC_012	1	1	1	1	1
B'Neur 2	B'Neur 2	K_ViC_013	1	1	1	1	1
B'Neur 2	B'Neur 2	K_ViC_014	1	1	1	1	1
B'Neur 2	B'Neur 2	K_ViC_015	1	1	1	1	1
B'Neur 2	B'Neur 2	K_ViC_016	1	1	1	1	1
B'Neur 2	B'Neur 2	K_ViC_017	1	1	1	1	1
B'Neur 2	B'Neur 2	K_ViC_018	1	1	1	1	1
B'Neur 2	B'Neur 2	K_ViC_019	1	1	1	1	1
B'Neur 2	B'Neur 2	K_ViC_020	1	1	1	1	1
B'Neur 2	B'Neur 2	K_ViC_021	1	1	1	1	1
B'Neur 2	B'Neur 2	K_ViC_022	1	1	1	1	1
B'Neur 2	B'Neur 2	K_ViC_023	1	1	1	1	1
B'Neur 2	B'Neur 2	K_ViC_024	1	1	1	1	1
B'Neur 2	B'Neur 2	K_ViC_025	1	1	1	1	1
B'Neur 2	B'Neur 2	K_ViC_026	1	1	1	1	1
B'Neur 2	B'Neur 2	K_ViC_027	1	1	1	1	1
B'Neur 2	B'Neur 2	K_ViC_028	1	1	1	1	1
B'Neur 2	B'Neur 2	X_ViC_01	0	0	0	0	0
B'Neur 2	B'Neur 2	X_ViC_02	1	1	1	1	1
B'Neur 2	B'Neur 2	X_ViC_03	1	1	1	1	1
B'Neur 2	B'Neur 2	X_ViC_04	1	1	1	1	1
B'Neur 2	B'Neur 2	X_ViC_05	1	1	1	1	1
B'Neur 2	B'Neur 2	X_ViC_06	1	1	1	1	1
B'Neur 2	B'Neur 2	X_ViC_07	1	1	1	1	1
B'Neur 2	B'Neur 2	X_ViC_08	1	1	1	1	1
B'Neur 2	B'Neur 2	X_ViC_09	1	1	1	1	1
B'Neur 2	B'Neur 2	X_ViC_010	1	1	1	1	1
B'Neur 2	B'Neur 2	X_ViC_011	0	0	0	0	0
B'Neur 2	B'Neur 2	X_ViC_012	1	1	1	1	1
B'Neur 2	B'Neur 2	X_ViC_013	1	1	1	1	1
B'Neur 2	B'Neur 2	X_ViC_014	1	1	1	1	1
B'Neur 2	B'Neur 2	X_ViC_015	1	1	1	1	1
B'Neur 2	B'Neur 2	X_ViC_016	1	1	1	1	1
B'Neur 2	B'Neur 2	X_ViC_017	1	1	1	1	1
B'Neur 2	B'Neur 2	X_ViC_018	1	1	1	1	1
B'Neur 2	B'Neur 2	X_ViC_019	1	1	1	1	1
B'Neur 2	B'Neur 2	X_ViC_020	1	1	1	1	1
B'Neur 2	B'Neur 2	X_ViC_021	1	1	1	1	1
B'Neur 2	B'Neur 2	X_ViC_022	1	1	1	1	1
B'Neur 2	B'Neur 2	X_ViC_023	1	1	1	1	1
B'Neur 2	B'Neur 2	X_ViC_024	1	1	1	1	1
B'Neur 2	B'Neur 2	X_ViC_025	1	1	1	1	1
B'Neur 2	B'Neur 2	X_ViC_026	1	1	1	1	1
B'Neur 2	B'Neur 2	X_ViC_027	1	1	1	1	1
B'Neur 2	B'Neur 2	X_ViC_028	1	1	1	1	1
B'Neur 2	B'Neur 2	X_ViC_029	1	1	1	1	1
B'Neur 2	B'Neur 2	X_ViC_030	1	1	1	1	1
B'Neur 2	B'Neur 2	X_ViC_031	1	1	1	1	1
B'Neur 2	B'Neur 2	X_ViC_032	1	1	1	1	1
B'Neur 2	B'Neur 2	X_ViC_033	1	1	1	1	1
B'Neur 2	B'Neur 2	X_ViC_034	1	1	1	1	1
B'Neur 2	B'Neur 2	X_ViC_035	1	1	1	1	1
B'Neur 2	B'Neur 2	M_ViC_01	1	1	1	1	1
B'Neur 2	B'Neur 2	M_ViC_02	1	1	1	1	1
B'Neur 2	B'Neur 2	M_ViC_03	1	1	1	1	1
B'Neur 2	B'Neur 2	M_ViC_04	1	1	1	1	1
B'Neur 2	B'Neur 2	M_ViC_05	1	1	1	1	1
B'Neur 2	B'Neur 2	M_ViC_06	1	1	1	1	1
B'Neur 2	B'Neur 2	M_ViC_07	1	1	1	1	1
B'Neur 2	B'Neur 2	M_ViC_08	1	1	1	1	1
B'Neur 2	B'Neur 2	M_ViC_09	1	1	1	1	1
B'Neur 2	B'Neur 2	M_ViC_010	1	1	1	1	1
B'Neur 2	B'Neur 2	M_ViC_011	1	1	1	1	1
B'Neur 2	B'Neur 2	M_ViC_012	1	1	1	1	1
B'Neur 2	B'Neur 2	M_ViC_013	1	1	1	1	1
B'Neur 2	B'Neur 2	M_ViC_014	1	1	1	1	1
B'Neur 2	B'Neur 2	M_ViC_015	0	0	0	0	0
B'Neur 2	B'Neur 2	M_ViC_016	1	1	1	1	1
B'Neur 2	B'Neur 2	M_ViC_017	1	1	1	1	1
B'Neur 2	B'Neur 2	M_ViC_018	1	1	1	1	1
B'Neur 2	B'Neur 2	M_ViC_019	1	1	1	1	1
B'Neur 2	B'Neur 2	M_ViC_020	1	1	1	1	1
B'Neur 2	B'Neur 2	M_ViC_021	1	1	1	1	1
B'Neur 2	B'Neur 2	M_ViC_022	1	1	1	1	1
B'Neur 2	B'Neur 2	M_ViC_023	1	1	1	1	1
B'Neur 2	B'Neur 2	M_ViC_024	1	1	1	1	1
B'Neur 2	B'Neur 2	M_ViC_025	1	1	1	1	1
B'Neur 2	B'Neur 2	M_ViC_026	1	1	1	1	1
B'Neur 2	B'Neur 2	M_ViC_027	1	1	1	1	1
B'Neur 2	B'Neur 2	M_ViC_028	1	1	1	1	1
B'Neur 2	B'Neur 2	M_ViC_029	1	1	1	1	1
B'Neur 2	B'Neur 2	M_ViC_030	1	1	1	1	1
B'Neur 2	B'Neur 2	M_ViC_031	1	1	1	1	1
B'Neur 2	B'Neur 2	M_ViC_032	1	1	1	1	1
B'Neur 2	B'Neur 2	M_ViC_033	1	1	1	1	1
B'Neur 2	B'Neur 2	M_ViC_034	1	1	1	1	1
B'Neur 2	B'Neur 2	M_ViC_035	0	1	1	0	0
B'Neur 2	B'Neur 2	M_ViC_036	1	1	1	1	1
B'Neur 2	B'Neur 2	M_ViC_037	1	1	1	1	1
B'Neur 2	B'Neur 2	M_ViC_038	1	1	1	1	1
B'Neur 2	B'Neur 2	M_ViC_039	1	1	1	1	1
B'Neur 2	B'Neur 2	M_ViC_040	1	1	1	1	1
B'Neur 2	B'Neur 2	M_ViC_041	1	1	1	1	1
B'Neur 2	B'Neur 2	M_ViC_042	1	1	1	1	1
B'Neur 2	B'Neur 2	M_ViC_043	1	1	1	1	1
B'Neur 2	B'Neur 2	M_ViC_044	1	1	1	1	1
B'Neur 2	B'Neur 2	M_ViC_045	1	1	1	1	1
B'Neur 2	B'Neur 2	M_ViC_046	1	1	1	1	1
B'Neur 2	B'Neur 2	M_ViC_047	1	1	1	1	1
B'Neur 2	B'Neur 2	M_ViC_048	1	1	1	1	1
B'Neur 2	B'Neur 2	M_ViC_049	0	0	0	0	0
B'Neur 2	B'Neur 2	M_ViC_050	0	0	0	0	0
B'Neur 2	B'Neur 2	M_ViC_051	1	1	1	1	1
B'Neur 2	B'Neur 2	M_ViC_052	0	0	0	0	0
B'Neur 2	B'Neur 2	M_ViC_053	1	1	1	1	1
B'Neur 2	B'Neur 2	M_ViC_054	1	1	1	1	1
B'Neur 2	B'Neur 2	M_ViC_055	1	1	1	1	1
B'Neur 2	B'Neur 2	M_ViC_056	1	1	1	1	1
B'Neur 2	B'Neur 2	M_ViC_057	1	1	1	1	1
B'Neur 2	B'Neur 2	M_ViC_058	1	1	1	1	1
B'Neur 2	B'Neur 2	M_ViC_059	1	1	1	1	1
B'Neur 2	B'Neur 2	M_ViC_060	1	1	1	1	1
B'Neur 2	B'Neur 2	M_ViC_061	0	0	0	0	0
B'Neur 2	B'Neur 2	M_ViC_062	1	1	1	1	1
B'Neur 2	B'Neur 2	M_ViC_063	0	0	0	0	0
B'Neur 2	B'Neur 2	M_ViC_064	0	0	0	0	0
B'Neur 2	B'Neur 2	M_ViC_065	0	0	0	0	0
B'Neur 2	B'Neur 2	M_ViC_066	1	1	1	1	1
B'Neur 2	B'Neur 2	M_ViC_067	0	1	1	1	1
B'Neur 2	B'Neur 2	M_ViC_068	1	1	1	1	1
B'Neur 2	B'Neur 2	M_ViC_069	1	1	1	1	1
B'Neur 2	B'Neur 2	M_ViC_070	1	1	1	1	1
B'Neur 2	B'Neur 2	M_ViC_071	1	1	1	1	1
B'Neur 2	B'Neur 2	TQ_ViC_01	1	1	1	1	1
B'Neur 2	B'Neur 2	TQ_ViC_02	1	1	1	1	1
B'Neur 2	B'Neur 2	TQ_ViC_03	1	1	1	1	1
B'Neur 2	B'Neur 2	TQ_ViC_04	1	1	1	1	1
B'Neur 2	B'Neur 2	TQ_ViC_05	1	1	1	1	1
B'Neur 2	B'Neur 2	TQ_ViC_06	1	1	1	1	1
B'Neur 2	B'Neur 2	TQ_ViC_07	1	1	1	1	1
B'Neur 2	B'Neur 2	TQ_ViC_08	1	1	1	1	1
B'Neur 2	B'Neur 2	TQ_ViC_09	1	1	1	1	1
B'Neur 2	B'Neur 2	TQ_ViC_010	1	1	1	1	1
B'Neur 2	B'Neur 2	TQ_ViC_011	1	1	1	1	1
B'Neur 2	B'Neur 2	TQ_ViC_012	1	1	1	1	1
B'Neur 2	B'Neur 2	TQ_ViC_013	1	1	1	1	1
B'Neur 2	B'Neur 2	TQ_ViC_014	0	0	0	0	0
B'Neur 2	B'Neur 2	TQ_ViC_015	1	1	1	1	1
B'Neur 2	B'Neur 2	TQ_ViC_016	1	1	1	1	1
B'Neur 2	B'Neur 2	TQ_ViC_017	1	1	1	1	1
B'Neur 2	B'Neur 2	TQ_ViC_018	1	1	1	1	1
B'Neur 2	B'Neur 2	TQ_ViC_019	0	0	0	0	0
B'Neur 2	B'Neur 2	TQ_ViC_020	1	1	1	1	1
B'Neur 2	B'Neur 2	TQ_ViC_021	1	1	1	1	1
B'Neur 2	B'Neur 2	TQ_ViC_022	1	1	1	1	1
B'Neur 2	B'Neur 2	TQ_ViC_023	1	1	1	1	1
B'Neur 2	B'Neur 2	TQ_ViC_024	1	1	1	1	1
B'Neur 2	B'Neur 2	TQ_ViC_025	1	1	1	1	1
B'Neur 2	B'Neur 2	TQ_ViC_026	0	0	0	0	0
B'Neur 2	B'Neur 2	TQ_ViC_027	1	1	1	1	1
B'Neur 2	B'Neur 2	TQ_ViC_028	1	1	1	1	1
B'Neur 2	B'Neur 2	TQ_ViC_029	0	0	0	0	0
B'Neur 2	B'Neur 2	TQ_ViC_030	1	1	1	1	1
B'Neur 2	B'Neur 2	TQ_ViC_031	1	1	1	1	1
B'Neur 2	B'Neur 2	TQ_ViC_032	1	1	1	1	1
B'Neur 2	B'Neur 2	TQ_ViC_033	1	1	1	1	1
B'Neur 2	B'Neur 2	TQ_ViC_034	1	1	1	1	1
B'Neur 2	B'Neur 2	TQ_ViC_035	1	1	1	1	1
B'Neur 2	B'Neur 2	TQ_ViC_036	1	1	1	1	1
B'Neur 2	B'Neur 2	TQ_ViC_037	1	1	1	1	1
B'Neur 2	B'Neur 2	K_ViC_TN_01	1	1	1	1	1
B'Neur 2	B'Neur 2	K_ViC_TN_02	1	1	1	1	1
B'Neur 2	B'Neur 2	K_ViC_TN_03	1	1	1	1	1
B'Neur 2	B'Neur 2	X_ViC_TN_01	1	1	1	1	1
B'Neur 2	B'Neur 2	X_ViC_TN_02	1	1	1	1	1
B'Neur 2	B'Neur 2	X_ViC_TN_03	1	1	1	1	1
B'Neur 2	B'Neur 2	X_ViC_TN_04	1	1	1	1	1
B'Neur 2	B'Neur 2	X_ViC_TN_05	1	1	1	1	1
B'Neur 2	B'Neur 2	X_ViC_TN_06	1	1	1	1	1
B'Neur 2	B'Neur 2	X_ViC_TN_07	1	1	1	1	1
B'Neur 2	B'Neur 2	X_ViC_TN_08	1	1	1	1	1
B'Neur 2	B'Neur 2	X_ViC_TN_09	1	1	1	1	1
B'Neur 2	B'Neur 2	X_ViC_TN_010	1	1	1	1	1
B'Neur 2	B'Neur 2	M_ViC_TN_01	1	1	1	1	1
B'Neur 2	B'Neur 2	M_ViC_TN_02	1	1	1	1	1
B'Neur 2	B'Neur 2	M_ViC_TN_03	1	1	1	1	1
B'Neur 2	B'Neur 2	M_ViC_TN_04	1	1	1	1	1
B'Neur 2	B'Neur 2	M_ViC_TN_05	0	0	0	0	0
B'Neur 2	B'Neur 2	M_ViC_TN_06	1	1	1	1	1
B'Neur 2	B'Neur 2	M_ViC_TN_07	1	1	1	1	1
B'Neur 2	B'Neur 2	M_ViC_TN_08	1	1	1	1	1
B'Neur 2	B'Neur 2	M_ViC_TN_09	1	1	1	1	1
B'Neur 2	B'Neur 2	M_ViC_TN_010	1	1	1	1	1
B'Neur 2	B'Neur 2	M_ViC_TN_011	1	1	1	1	1
B'Neur 2	B'Neur 2	M_ViC_TN_012	1	1	1	1	1
B'Neur 2	B'Neur 2	M_ViC_TN_013	1	1	1	1	1
B'Neur 2	B'Neur 2	M_ViC_TN_014	1	1	1	1	1
B'Neur 2	B'Neur 2	M_ViC_TN_015	0	0	0	0	0
B'Neur 2	B'Neur 2	M_ViC_TN_016	1	1	1	1	1
B'Neur 2	B'Neur 2	M_ViC_TN_017	1	1	1	1	1
B'Neur 2	B'Neur 2	M_ViC_TN_018	1	1	1	1	1
B'Neur 2	B'Neur 2	M_ViC_TN_019	1	1	1	1	1
B'Neur 2	B'Neur 2	M_ViC_TN_020	1	1	1	1	1
B'Neur 2	B'Neur 2	M_ViC_TN_021	1	1	1	1	1
B'Neur 2	B'Neur 2	M_ViC_TN_022	1	1	1	1	1
B'Neur 2	B'Neur 2	M_ViC_TN_023	1	1	1	1	1
B'Neur 2	B'Neur 2	M_ViC_TN_024	1	1	1	1	1
B'Neur 2	B'Neur 2	M_ViC_TN_025	0	0	0	0	0
B'Neur 2	B'Neur 2	M_ViC_TN_026	1	1	1	1	1
B'Neur 2	B'Neur 2	M_ViC_TN_027	1	1	1	1	1
B'Neur 2	B'Neur 2	M_ViC_TN_028	1	1	1	1	1
B'Neur 2	B'Neur 2	M_ViC_TN_029	0	0	0	0	0
B'Neur 2	B'Neur 2	M_ViC_TN_030	0	0	0	0	0
B'Neur 2	B'Neur 2	M_ViC_TN_031	0	0	0	0	0
B'Neur 2	B'Neur 2	M_ViC_TN_032	0	0	0	0	0
B'Neur 2	B'Neur 2	M_ViC_TN_033	0	0	0	0	0
B'Neur 2	B'Neur 2	M_ViC_TN_034	1	1	1	1	1
B'Neur 2	B'Neur 2	M_ViC_TN_035	1	1	1	1	1
B'Neur 2	B'Neur 2	M_ViC_TN_036	1	1	1	1	1
B'Neur 2	B'Neur 2	M_ViC_TN_037	1	1	1	1	1
B'Neur 2	B'Neur 2	M_ViC_TN_038	1	1	1	1	1
B'Neur 2	B'Neur 2	M_ViC_TN_039	1	1	1	1	1
B'Neur 2	B'Neur 2	M_ViC_TN_040	1	1	1	1	1
B'Neur 2	B'Neur 2	M_ViC_TN_041	1	1	1	1	1
B'Neur 2	B'Neur 2	M_ViC_TN_042	1	1	1	1	1
B'Neur 2	B'Neur 2	M_ViC_TN_043	1	1	1	1	1
B'Neur 2	B'Neur 2	M_ViC_TN_044	0	0	0	0	0
B'Neur 2	B'Neur 2	M_ViC_TN_045	1	1	1	1	1
B'Neur 2	B'Neur 2	M_ViC_TN_046	1	1	1	1	1
B'Neur 2	B'Neur 2	M_ViC_TN_047	1	1	1	1	1
B'Neur 2	B'Neur 2	M_ViC_TN_048	1	1	1	1	1
B'Neur 2	B'Neur 2	M_ViC_TN_049	1	1	1	1	1
B'Neur 2	B'Neur 2	M_ViC_TN_050	1	1	1	1	1
B'Neur 2	B'Neur 2	M_ViC_TN_051	1	1	1	1	1
B'Neur 2	B'Neur 2	M_ViC_TN_052	1	1	1	1	1
B'Neur 2	B'Neur 2	M_ViC_TN_053	1	1	1	1	1
B'Neur 2	B'Neur 2	M_ViC_TN_054	1	1	1	1	1
B'Neur 2	B'Neur 2	TQ_ViC_TN_01	1	1	1	1	1
B'Neur 2	B'Neur 2	TQ_ViC_TN_02	1	1	1	1	1
B'Neur 2	B'Neur 2	TQ_ViC_TN_03	1	1	1	1	1
B'Neur 2	B'Neur 2	TQ_ViC_TN_04	1	1	1	1	1
B'Neur 2	B'Neur 2	TQ_ViC_TN_05	1	1	1	1	1
B'Neur 2	B'Neur 2	TQ_ViC_TN_06	1	1	1	1	1
B'Neur 2	B'Neur 2	TQ_ViC_TN_07	1	1	1	1	1
B'Neur 2	B'Neur 2	TQ_ViC_TN_08	1	1	1	1	1
B'Neur 2	B'Neur 2	TQ_ViC_TN_09	0	0	0	0	0
B'Neur 3	B'Neur 3	K_EE_01		1	1	1	1
B'Neur 3	B'Neur 3	X_EE_01		1	1	0	1
B'Neur 3	B'Neur 3	X_EE_02	1	1	0	0	1
B'Neur 3	B'Neur 3	X_EE_03	1	1	1	1	1
B'Neur 3	B'Neur 3	X_EE_04		0	0	1	0
B'Neur 3	B'Neur 3	X_EE_05		0	1	1	1
B'Neur 3	B'Neur 3	X_EE_06		1	1	1	1
B'Neur 3	B'Neur 3	X_EE_07		1	1	0	1
B'Neur 3	B'Neur 3	M_EE_01			0	1	1
B'Neur 3	B'Neur 3	M_EE_02	1	1	1	1	0
B'Neur 3	B'Neur 3	TQ_EE_01	1		1	1	1
B'Neur 3	B'Neur 3	K_ViC_01	1	0	0	1	1
B'Neur 3	B'Neur 3	K_ViC_02		1	0	1	1
B'Neur 3	B'Neur 3	K_ViC_03		0	0	1	0
B'Neur 3	B'Neur 3	K_ViC_04		0	0	0	0
B'Neur 3	B'Neur 3	K_ViC_05			0	0	0
B'Neur 3	B'Neur 3	K_ViC_06	1	1	1	0	1
B'Neur 3	B'Neur 3	K_ViC_07		1	1	0	1
B'Neur 3	B'Neur 3	K_ViC_08		1	1	0	1
B'Neur 3	B'Neur 3	K_ViC_09	1	1	1	1	1
B'Neur 3	B'Neur 3	K_ViC_010	1	1	1	0	1
B'Neur 3	B'Neur 3	K_ViC_011		0	0	0	1
B'Neur 3	B'Neur 3	K_ViC_012		1	1	1	1
B'Neur 3	B'Neur 3	K_ViC_013		0	1	0	1
B'Neur 3	B'Neur 3	K_ViC_014		1	1	0	1
B'Neur 3	B'Neur 3	K_ViC_015	1	1	1	0	0
B'Neur 3	B'Neur 3	K_ViC_016		1	1	1	1
B'Neur 3	B'Neur 3	K_ViC_017		0	1	0	0
B'Neur 3	B'Neur 3	K_ViC_018		1	1	0	1
B'Neur 3	B'Neur 3	K_ViC_019	1	1	0	1	0
B'Neur 3	B'Neur 3	K_ViC_020	1	1	0	0	1
B'Neur 3	B'Neur 3	K_ViC_021	1	1	1	1	1
B'Neur 3	B'Neur 3	K_ViC_022		1	1	0	0
B'Neur 3	B'Neur 3	K_ViC_023		1	1	1	1
B'Neur 3	B'Neur 3	K_ViC_024		1	1	0	1
B'Neur 3	B'Neur 3	K_ViC_025	1	1	1	1	0
B'Neur 3	B'Neur 3	K_ViC_026		1	1		1
B'Neur 3	B'Neur 3	K_ViC_027	1	1	0	1	0
B'Neur 3	B'Neur 3	K_ViC_028		0	0	1	1
B'Neur 3	B'Neur 3	X_ViC_01		1	1	0	0
B'Neur 3	B'Neur 3	X_ViC_02	1	1	1	0	1
B'Neur 3	B'Neur 3	X_ViC_03		0	0	1	1
B'Neur 3	B'Neur 3	X_ViC_04		1	1	0	1
B'Neur 3	B'Neur 3	X_ViC_05		1	1	0	1
B'Neur 3	B'Neur 3	X_ViC_06	1	1	1	1	0
B'Neur 3	B'Neur 3	X_ViC_07	1	1	1	1	1
B'Neur 3	B'Neur 3	X_ViC_08		1	1	1	1
B'Neur 3	B'Neur 3	X_ViC_09		1	1	1	1
B'Neur 3	B'Neur 3	X_ViC_010		1	0	0	0
B'Neur 3	B'Neur 3	X_ViC_011		0	1	0	1
B'Neur 3	B'Neur 3	X_ViC_012	1	1	1	1	1
B'Neur 3	B'Neur 3	X_ViC_013	1	1	1	1	1
B'Neur 3	B'Neur 3	X_ViC_014	1	1	1	1	0
B'Neur 3	B'Neur 3	X_ViC_015	1	1	1	1	1
B'Neur 3	B'Neur 3	X_ViC_016	1	1	1	1	0
B'Neur 3	B'Neur 3	X_ViC_017		1	1	1	1
B'Neur 3	B'Neur 3	X_ViC_018		1	1	0	0
B'Neur 3	B'Neur 3	X_ViC_019		0	0	0	1
B'Neur 3	B'Neur 3	X_ViC_020		1	1	0	1
B'Neur 3	B'Neur 3	X_ViC_021		1	1	0	1
B'Neur 3	B'Neur 3	X_ViC_022		1	0	0	1
B'Neur 3	B'Neur 3	X_ViC_023		1	1	1	1
B'Neur 3	B'Neur 3	X_ViC_024		1	1	1	0
B'Neur 3	B'Neur 3	X_ViC_025		1	1	1	1
B'Neur 3	B'Neur 3	X_ViC_026		1	1	0	1
B'Neur 3	B'Neur 3	X_ViC_027		1	1	1	1
B'Neur 3	B'Neur 3	X_ViC_028		1	1	0	0
B'Neur 3	B'Neur 3	X_ViC_029	1	1	1	0	1
B'Neur 3	B'Neur 3	X_ViC_030		1	1	1	0
B'Neur 3	B'Neur 3	X_ViC_031		0	0	1	1
B'Neur 3	B'Neur 3	X_ViC_032	1	1	1	1	1
B'Neur 3	B'Neur 3	X_ViC_033		0	0	0	1
B'Neur 3	B'Neur 3	X_ViC_034		1	1	0	1
B'Neur 3	B'Neur 3	X_ViC_035		1	1	0	0
B'Neur 3	B'Neur 3	M_ViC_01		1	1	0	1
B'Neur 3	B'Neur 3	M_ViC_02	1	0	0	0	1
B'Neur 3	B'Neur 3	M_ViC_03		0	0	1	1
B'Neur 3	B'Neur 3	M_ViC_04		1	1	1	1
B'Neur 3	B'Neur 3	M_ViC_05		0	1	1	1
B'Neur 3	B'Neur 3	M_ViC_06		1	0	0	1
B'Neur 3	B'Neur 3	M_ViC_07		0	0	1	1
B'Neur 3	B'Neur 3	M_ViC_08		1	0	1	1
B'Neur 3	B'Neur 3	M_ViC_09		1	0	1	0
B'Neur 3	B'Neur 3	M_ViC_010		1	0	1	0
B'Neur 3	B'Neur 3	M_ViC_011	1	0	1	1	1
B'Neur 3	B'Neur 3	M_ViC_012		0	1	0	1
B'Neur 3	B'Neur 3	M_ViC_013		1	1	0	1
B'Neur 3	B'Neur 3	M_ViC_014		0	1	0	0
B'Neur 3	B'Neur 3	M_ViC_015	1	0	0	1	1
B'Neur 3	B'Neur 3	M_ViC_016	1	1	0	0	0
B'Neur 3	B'Neur 3	M_ViC_017	1	1	1	0	0
B'Neur 3	B'Neur 3	M_ViC_018		1	1	0	1
B'Neur 3	B'Neur 3	M_ViC_019	1	1	1	1	1
B'Neur 3	B'Neur 3	M_ViC_020	1	0	1	0	1
B'Neur 3	B'Neur 3	M_ViC_021		0	0	0	1
B'Neur 3	B'Neur 3	M_ViC_022		1	0	1	1
B'Neur 3	B'Neur 3	M_ViC_023		1	0	0	1
B'Neur 3	B'Neur 3	M_ViC_024		1	0	1	1
B'Neur 3	B'Neur 3	M_ViC_025		1	1	1	1
B'Neur 3	B'Neur 3	M_ViC_026		1	0	1	1
B'Neur 3	B'Neur 3	M_ViC_027		1	0	1	1
B'Neur 3	B'Neur 3	M_ViC_028		1	0	0	1
B'Neur 3	B'Neur 3	M_ViC_029	1	1	0	1	1
B'Neur 3	B'Neur 3	M_ViC_030		1	0	1	0
B'Neur 3	B'Neur 3	M_ViC_031	1	1	1	0	0
B'Neur 3	B'Neur 3	M_ViC_032	1	1	0	1	1
B'Neur 3	B'Neur 3	M_ViC_033		1	0	1	1
B'Neur 3	B'Neur 3	M_ViC_034		1	1	1	1
B'Neur 3	B'Neur 3	M_ViC_035		1	0	1	1
B'Neur 3	B'Neur 3	M_ViC_036		1	1	1	1
B'Neur 3	B'Neur 3	M_ViC_037		1	0	0	1
B'Neur 3	B'Neur 3	M_ViC_038		1	1	0	1
B'Neur 3	B'Neur 3	M_ViC_039		1	0	1	1
B'Neur 3	B'Neur 3	M_ViC_040		1	1	1	1
B'Neur 3	B'Neur 3	M_ViC_041		1	1	0	1
B'Neur 3	B'Neur 3	M_ViC_042		1	1	1	1
B'Neur 3	B'Neur 3	M_ViC_043		1	1	1	1
B'Neur 3	B'Neur 3	M_ViC_044		1	1	1	1
B'Neur 3	B'Neur 3	M_ViC_045		1	1	0	0
B'Neur 3	B'Neur 3	M_ViC_046		1	1	0	0
B'Neur 3	B'Neur 3	M_ViC_047		1	1	0	1
B'Neur 3	B'Neur 3	M_ViC_048		1	1	0	1
B'Neur 3	B'Neur 3	M_ViC_049		1	0	1	0
B'Neur 3	B'Neur 3	M_ViC_050		0	0	1	1
B'Neur 3	B'Neur 3	M_ViC_051		0		1	1
B'Neur 3	B'Neur 3	M_ViC_052		1	1	1	1
B'Neur 3	B'Neur 3	M_ViC_053	1	1	1	1	1
B'Neur 3	B'Neur 3	M_ViC_054	1	1	1	1	0
B'Neur 3	B'Neur 3	M_ViC_055		1	1	1	1
B'Neur 3	B'Neur 3	M_ViC_056		1	1	1	1
B'Neur 3	B'Neur 3	M_ViC_057		1	0	0	1
B'Neur 3	B'Neur 3	M_ViC_058		1	0	0	1
B'Neur 3	B'Neur 3	M_ViC_059		1	0	0	1
B'Neur 3	B'Neur 3	M_ViC_060		1	1	1	1
B'Neur 3	B'Neur 3	M_ViC_061		0	0	0	1
B'Neur 3	B'Neur 3	M_ViC_062		1	1	0	1
B'Neur 3	B'Neur 3	M_ViC_063	1	1	1	0	1
B'Neur 3	B'Neur 3	M_ViC_064	1	1	0	0	1
B'Neur 3	B'Neur 3	M_ViC_065	1	1	1	0	1
B'Neur 3	B'Neur 3	M_ViC_066		1	1	0	1
B'Neur 3	B'Neur 3	M_ViC_067	1	1	1	1	1
B'Neur 3	B'Neur 3	M_ViC_068		0	1	1	1
B'Neur 3	B'Neur 3	M_ViC_069		0	0	1	1
B'Neur 3	B'Neur 3	M_ViC_070		1	1	0	1
B'Neur 3	B'Neur 3	M_ViC_071		0	1	1	1
B'Neur 3	B'Neur 3	TQ_ViC_01		0	1	1	0
B'Neur 3	B'Neur 3	TQ_ViC_02		0	1	0	1
B'Neur 3	B'Neur 3	TQ_ViC_03		0	1	1	1
B'Neur 3	B'Neur 3	TQ_ViC_04		1	0	1	1
B'Neur 3	B'Neur 3	TQ_ViC_05		0	0	1	1
B'Neur 3	B'Neur 3	TQ_ViC_06	1	1	1	1	1
B'Neur 3	B'Neur 3	TQ_ViC_07		1	0	0	1
B'Neur 3	B'Neur 3	TQ_ViC_08		0	0	1	1
B'Neur 3	B'Neur 3	TQ_ViC_09			1	0	1
B'Neur 3	B'Neur 3	TQ_ViC_010		1	1	1	1
B'Neur 3	B'Neur 3	TQ_ViC_011	1	1	1	1	1
B'Neur 3	B'Neur 3	TQ_ViC_012		1	1	1	0
B'Neur 3	B'Neur 3	TQ_ViC_013		0	0	0	1
B'Neur 3	B'Neur 3	TQ_ViC_014		0	0	1	1
B'Neur 3	B'Neur 3	TQ_ViC_015		0	1	1	1
B'Neur 3	B'Neur 3	TQ_ViC_016		0	1	0	1
B'Neur 3	B'Neur 3	TQ_ViC_017		1	1	1	1
B'Neur 3	B'Neur 3	TQ_ViC_018		0	1	1	1
B'Neur 3	B'Neur 3	TQ_ViC_019		0	0	0	1
B'Neur 3	B'Neur 3	TQ_ViC_020		1	0	1	0
B'Neur 3	B'Neur 3	TQ_ViC_021		0	0	0	1
B'Neur 3	B'Neur 3	TQ_ViC_022		0	0	0	1
B'Neur 3	B'Neur 3	TQ_ViC_023		1	0	0	1
B'Neur 3	B'Neur 3	TQ_ViC_024		1	0	1	0
B'Neur 3	B'Neur 3	TQ_ViC_025		1	1	1	1
B'Neur 3	B'Neur 3	TQ_ViC_026		0	0	0	1
B'Neur 3	B'Neur 3	TQ_ViC_027		0	1	1	1
B'Neur 3	B'Neur 3	TQ_ViC_028		1	1		1
B'Neur 3	B'Neur 3	TQ_ViC_029		0	1	0	1
B'Neur 3	B'Neur 3	TQ_ViC_030		0	0	1	1
B'Neur 3	B'Neur 3	TQ_ViC_031		1	0	0	1
B'Neur 3	B'Neur 3	TQ_ViC_032		1	1	1	1
B'Neur 3	B'Neur 3	TQ_ViC_033		1	1	0	1
B'Neur 3	B'Neur 3	TQ_ViC_034		0	0	1	1
B'Neur 3	B'Neur 3	TQ_ViC_035		0	0	0	1
B'Neur 3	B'Neur 3	TQ_ViC_036	1	1	0	0	1
B'Neur 3	B'Neur 3	TQ_ViC_037		0	0	1	0
B'Neur 3	B'Neur 3	K_ViC_TN_01		1	1	1	1
B'Neur 3	B'Neur 3	K_ViC_TN_02	1	1	1	1	1
B'Neur 3	B'Neur 3	K_ViC_TN_03		1	0	1	1
B'Neur 3	B'Neur 3	X_ViC_TN_01		1	1	1	1
B'Neur 3	B'Neur 3	X_ViC_TN_02		1	1	1	1
B'Neur 3	B'Neur 3	X_ViC_TN_03		1	1	1	1
B'Neur 3	B'Neur 3	X_ViC_TN_04		1	1	1	1
B'Neur 3	B'Neur 3	X_ViC_TN_05		1	1	1	1
B'Neur 3	B'Neur 3	X_ViC_TN_06		1	1	1	1
B'Neur 3	B'Neur 3	X_ViC_TN_07		1	1	1	1
B'Neur 3	B'Neur 3	X_ViC_TN_08		1	1	1	1
B'Neur 3	B'Neur 3	X_ViC_TN_09		1	1	1	1
B'Neur 3	B'Neur 3	X_ViC_TN_010		1	1	1	1
B'Neur 3	B'Neur 3	M_ViC_TN_01		0	1	1	0
B'Neur 3	B'Neur 3	M_ViC_TN_02		1	1	1	1
B'Neur 3	B'Neur 3	M_ViC_TN_03		1		0	1
B'Neur 3	B'Neur 3	M_ViC_TN_04		1		1	1
B'Neur 3	B'Neur 3	M_ViC_TN_05	1	1		1	1
B'Neur 3	B'Neur 3	M_ViC_TN_06		1		1	1
B'Neur 3	B'Neur 3	M_ViC_TN_07		0		1	1
B'Neur 3	B'Neur 3	M_ViC_TN_08		1		1	1
B'Neur 3	B'Neur 3	M_ViC_TN_09		1		1	1
B'Neur 3	B'Neur 3	M_ViC_TN_010		1		1	1
B'Neur 3	B'Neur 3	M_ViC_TN_011		1		1	1
B'Neur 3	B'Neur 3	M_ViC_TN_012		1		1	1
B'Neur 3	B'Neur 3	M_ViC_TN_013		1		1	1
B'Neur 3	B'Neur 3	M_ViC_TN_014		0		1	1
B'Neur 3	B'Neur 3	M_ViC_TN_015		0		1	1
B'Neur 3	B'Neur 3	M_ViC_TN_016		0		1	1
B'Neur 3	B'Neur 3	M_ViC_TN_017		0		1	1
B'Neur 3	B'Neur 3	M_ViC_TN_018		0		1	1
B'Neur 3	B'Neur 3	M_ViC_TN_019		0		1	1
B'Neur 3	B'Neur 3	M_ViC_TN_020	1	1		1	1
B'Neur 3	B'Neur 3	M_ViC_TN_021	1	1		1	1
B'Neur 3	B'Neur 3	M_ViC_TN_022		0		1	1
B'Neur 3	B'Neur 3	M_ViC_TN_023		0		0	1
B'Neur 3	B'Neur 3	M_ViC_TN_024		0		1	1
B'Neur 3	B'Neur 3	M_ViC_TN_025		1		0	1
B'Neur 3	B'Neur 3	M_ViC_TN_026	1	1		0	1
B'Neur 3	B'Neur 3	M_ViC_TN_027		0		1	1
B'Neur 3	B'Neur 3	M_ViC_TN_028	1	0		1	1
B'Neur 3	B'Neur 3	M_ViC_TN_029		1		0	1
B'Neur 3	B'Neur 3	M_ViC_TN_030		1		0	1
B'Neur 3	B'Neur 3	M_ViC_TN_031		0		0	1
B'Neur 3	B'Neur 3	M_ViC_TN_032		0		0	1
B'Neur 3	B'Neur 3	M_ViC_TN_033		0		0	1
B'Neur 3	B'Neur 3	M_ViC_TN_034	1	1		1	1
B'Neur 3	B'Neur 3	M_ViC_TN_035		0	0	0	1
B'Neur 3	B'Neur 3	M_ViC_TN_036		0	0	1	1
B'Neur 3	B'Neur 3	M_ViC_TN_037		0	0	0	1
B'Neur 3	B'Neur 3	M_ViC_TN_038		1	1	1	1
B'Neur 3	B'Neur 3	M_ViC_TN_039		0	0	0	1
B'Neur 3	B'Neur 3	M_ViC_TN_040		0	0	1	1
B'Neur 3	B'Neur 3	M_ViC_TN_041		1	1	0	1
B'Neur 3	B'Neur 3	M_ViC_TN_042		1	0	1	1
B'Neur 3	B'Neur 3	M_ViC_TN_043		1	1	0	1
B'Neur 3	B'Neur 3	M_ViC_TN_044		1	0	1	1
B'Neur 3	B'Neur 3	M_ViC_TN_045		0	0	1	1
B'Neur 3	B'Neur 3	M_ViC_TN_046		0	0	0	1
B'Neur 3	B'Neur 3	M_ViC_TN_047		0	1	1	1
B'Neur 3	B'Neur 3	M_ViC_TN_048		0	0	0	1
B'Neur 3	B'Neur 3	M_ViC_TN_049		0	0	0	1
B'Neur 3	B'Neur 3	M_ViC_TN_050		1	0	0	1
B'Neur 3	B'Neur 3	M_ViC_TN_051		0	0	0	1
B'Neur 3	B'Neur 3	M_ViC_TN_052		0	0	0	1
B'Neur 3	B'Neur 3	M_ViC_TN_053		1	1	0	1
B'Neur 3	B'Neur 3	M_ViC_TN_054		1	1	0	1
B'Neur 3	B'Neur 3	TQ_ViC_TN_01		1	1	0	1
B'Neur 3	B'Neur 3	TQ_ViC_TN_02		1	0	0	1
B'Neur 3	B'Neur 3	TQ_ViC_TN_03		1	0	0	1
B'Neur 3	B'Neur 3	TQ_ViC_TN_04		1	1	0	1
B'Neur 3	B'Neur 3	TQ_ViC_TN_05	1	0	0	0	1
B'Neur 3	B'Neur 3	TQ_ViC_TN_06		0	0	1	1
B'Neur 3	B'Neur 3	TQ_ViC_TN_07		0	0	0	1
B'Neur 3	B'Neur 3	TQ_ViC_TN_08		1	1	1	1
B'Neur 3	B'Neur 3	TQ_ViC_TN_09		1	0	1	1
B'Neur 4	B'Neur 4	K_EE_01	1	1	1	0	0
B'Neur 4	B'Neur 4	X_EE_01	0	0	0	0	0
B'Neur 4	B'Neur 4	X_EE_02	1	1	1	1	1
B'Neur 4	B'Neur 4	X_EE_03	1	1	1	0	1
B'Neur 4	B'Neur 4	X_EE_04	0	0	0	0
B'Neur 4	B'Neur 4	X_EE_05	0	0	0	1
B'Neur 4	B'Neur 4	X_EE_06	0	0	0	0
B'Neur 4	B'Neur 4	X_EE_07	1	1	1	1	1
B'Neur 4	B'Neur 4	M_EE_01	1	1	1	0
B'Neur 4	B'Neur 4	M_EE_02	0	0	0		1
B'Neur 4	B'Neur 4	TQ_EE_01	1	1	1
B'Neur 4	B'Neur 4	K_ViC_01	0	0	0		1
B'Neur 4	B'Neur 4	K_ViC_02	0	0	0	0
B'Neur 4	B'Neur 4	K_ViC_03	1	1	1
B'Neur 4	B'Neur 4	K_ViC_04	0	0	0
B'Neur 4	B'Neur 4	K_ViC_05	0	0	0
B'Neur 4	B'Neur 4	K_ViC_06	0	0	0		1
B'Neur 4	B'Neur 4	K_ViC_07	1	1	1
B'Neur 4	B'Neur 4	K_ViC_08	1	1	1
B'Neur 4	B'Neur 4	K_ViC_09	1	1	1	1	1
B'Neur 4	B'Neur 4	K_ViC_010	0	0	0	1	1
B'Neur 4	B'Neur 4	K_ViC_011	0	0	0
B'Neur 4	B'Neur 4	K_ViC_012	1	1	1
B'Neur 4	B'Neur 4	K_ViC_013	1	1	1
B'Neur 4	B'Neur 4	K_ViC_014	0	0	0
B'Neur 4	B'Neur 4	K_ViC_015	0	0	0	1	1
B'Neur 4	B'Neur 4	K_ViC_016	0	0	0	1	1
B'Neur 4	B'Neur 4	K_ViC_017	0	0	0
B'Neur 4	B'Neur 4	K_ViC_018	0	0	0	1	1
B'Neur 4	B'Neur 4	K_ViC_019	0	0	0	1	1
B'Neur 4	B'Neur 4	K_ViC_020	0	0	0	1	1
B'Neur 4	B'Neur 4	K_ViC_021	1	1	1	1	1
B'Neur 4	B'Neur 4	K_ViC_022	1	1	1
B'Neur 4	B'Neur 4	K_ViC_023	1	1	1
B'Neur 4	B'Neur 4	K_ViC_024	1	1	1
B'Neur 4	B'Neur 4	K_ViC_025	0	0	0
B'Neur 4	B'Neur 4	K_ViC_026	0	0	0	1	1
B'Neur 4	B'Neur 4	K_ViC_027	0	0	0	1
B'Neur 4	B'Neur 4	K_ViC_028	0	0	0
B'Neur 4	B'Neur 4	X_ViC_01	1	1	1
B'Neur 4	B'Neur 4	X_ViC_02	0	0	0	1	1
B'Neur 4	B'Neur 4	X_ViC_03	0	0	0
B'Neur 4	B'Neur 4	X_ViC_04	1	1	1	1	1
B'Neur 4	B'Neur 4	X_ViC_05	1	1	1
B'Neur 4	B'Neur 4	X_ViC_06	1	1	1
B'Neur 4	B'Neur 4	X_ViC_07	1	1	1
B'Neur 4	B'Neur 4	X_ViC_08	0	0	0	1	1
B'Neur 4	B'Neur 4	X_ViC_09	1	1	1
B'Neur 4	B'Neur 4	X_ViC_010	1	1	1
B'Neur 4	B'Neur 4	X_ViC_011	1	1	1
B'Neur 4	B'Neur 4	X_ViC_012	1	1	1	1	1
B'Neur 4	B'Neur 4	X_ViC_013	1	1	1
B'Neur 4	B'Neur 4	X_ViC_014	0	0	0	1	1
B'Neur 4	B'Neur 4	X_ViC_015	0	0	0	1	1
B'Neur 4	B'Neur 4	X_ViC_016	0	0	0	1	1
B'Neur 4	B'Neur 4	X_ViC_017	1	1	1
B'Neur 4	B'Neur 4	X_ViC_018	1	1	1	1	1
B'Neur 4	B'Neur 4	X_ViC_019	1	1	1
B'Neur 4	B'Neur 4	X_ViC_020	0	0	0
B'Neur 4	B'Neur 4	X_ViC_021	0	0	0	1	1
B'Neur 4	B'Neur 4	X_ViC_022	0	0	0
B'Neur 4	B'Neur 4	X_ViC_023	0	0	0
B'Neur 4	B'Neur 4	X_ViC_024	1	1	1	1	1
B'Neur 4	B'Neur 4	X_ViC_025	0	0	0
B'Neur 4	B'Neur 4	X_ViC_026	0	0	0
B'Neur 4	B'Neur 4	X_ViC_027	1	1	1
B'Neur 4	B'Neur 4	X_ViC_028	1	1	1
B'Neur 4	B'Neur 4	X_ViC_029	1	1	1
B'Neur 4	B'Neur 4	X_ViC_030	1	1	1
B'Neur 4	B'Neur 4	X_ViC_031	0	0	0
B'Neur 4	B'Neur 4	X_ViC_032	0	0	0	1	1
B'Neur 4	B'Neur 4	X_ViC_033	0	0	0
B'Neur 4	B'Neur 4	X_ViC_034	1	1	1
B'Neur 4	B'Neur 4	X_ViC_035	1	1	1	1	1
B'Neur 4	B'Neur 4	M_ViC_01	1	1	1
B'Neur 4	B'Neur 4	M_ViC_02	1	1	1	1	1
B'Neur 4	B'Neur 4	M_ViC_03	0	0	0
B'Neur 4	B'Neur 4	M_ViC_04	1	1	1
B'Neur 4	B'Neur 4	M_ViC_05	0	0	0	1	1
B'Neur 4	B'Neur 4	M_ViC_06	1	1	1
B'Neur 4	B'Neur 4	M_ViC_07	0	0	0
B'Neur 4	B'Neur 4	M_ViC_08	1	1	1
B'Neur 4	B'Neur 4	M_ViC_09	1	1	1
B'Neur 4	B'Neur 4	M_ViC_010	1	1	1
B'Neur 4	B'Neur 4	M_ViC_011	0	0	0	1	1
B'Neur 4	B'Neur 4	M_ViC_012	1	1	1
B'Neur 4	B'Neur 4	M_ViC_013	0	0	0
B'Neur 4	B'Neur 4	M_ViC_014	0	0	0	1	1
B'Neur 4	B'Neur 4	M_ViC_015	1	1	1	1	1
B'Neur 4	B'Neur 4	M_ViC_016	0	0	0	1	1
B'Neur 4	B'Neur 4	M_ViC_017	0	0	0
B'Neur 4	B'Neur 4	M_ViC_018				1	1
B'Neur 4	B'Neur 4	M_ViC_019	1	1	1	1	1
B'Neur 4	B'Neur 4	M_ViC_020	1	1	1	1	1
B'Neur 4	B'Neur 4	M_ViC_021	1	1	1
B'Neur 4	B'Neur 4	M_ViC_022	1	1	1
B'Neur 4	B'Neur 4	M_ViC_023	1	1	1
B'Neur 4	B'Neur 4	M_ViC_024	1	1	1
B'Neur 4	B'Neur 4	M_ViC_025	0	0	0
B'Neur 4	B'Neur 4	M_ViC_026	1	1	1
B'Neur 4	B'Neur 4	M_ViC_027	1	1	1
B'Neur 4	B'Neur 4	M_ViC_028	1	1	1
B'Neur 4	B'Neur 4	M_ViC_029	1	1	1
B'Neur 4	B'Neur 4	M_ViC_030	1	1	1
B'Neur 4	B'Neur 4	M_ViC_031	0	0	0	1	1
B'Neur 4	B'Neur 4	M_ViC_032	0	0	0	1	1
B'Neur 4	B'Neur 4	M_ViC_033	0	0	0
B'Neur 4	B'Neur 4	M_ViC_034	0	0	0
B'Neur 4	B'Neur 4	M_ViC_035	1	1	1
B'Neur 4	B'Neur 4	M_ViC_036	1	1	1
B'Neur 4	B'Neur 4	M_ViC_037	1	1	1
B'Neur 4	B'Neur 4	M_ViC_038	1	1	1
B'Neur 4	B'Neur 4	M_ViC_039	0	0	0
B'Neur 4	B'Neur 4	M_ViC_040	0	0	0
B'Neur 4	B'Neur 4	M_ViC_041	1	1	1
B'Neur 4	B'Neur 4	M_ViC_042	1	1	1	1	1
B'Neur 4	B'Neur 4	M_ViC_043	1	1	1	1	1
B'Neur 4	B'Neur 4	M_ViC_044	1	1	1	1	1
B'Neur 4	B'Neur 4	M_ViC_045	1	1	1	1	1
B'Neur 4	B'Neur 4	M_ViC_046	1	1	1
B'Neur 4	B'Neur 4	M_ViC_047	1	1	1
B'Neur 4	B'Neur 4	M_ViC_048	0	0	0
B'Neur 4	B'Neur 4	M_ViC_049	0	0	0
B'Neur 4	B'Neur 4	M_ViC_050	0	0	0
B'Neur 4	B'Neur 4	M_ViC_051	0	0	0
B'Neur 4	B'Neur 4	M_ViC_052	0	0	0
B'Neur 4	B'Neur 4	M_ViC_053	1	1	1	1	1
B'Neur 4	B'Neur 4	M_ViC_054	0	0	0	1	1
B'Neur 4	B'Neur 4	M_ViC_055	1	1	1
B'Neur 4	B'Neur 4	M_ViC_056	1	1	1
B'Neur 4	B'Neur 4	M_ViC_057	1	1	1
B'Neur 4	B'Neur 4	M_ViC_058	1	1	1
B'Neur 4	B'Neur 4	M_ViC_059	1	1	1
B'Neur 4	B'Neur 4	M_ViC_060	1	1	1
B'Neur 4	B'Neur 4	M_ViC_061	0	0	0	1	1
B'Neur 4	B'Neur 4	M_ViC_062	0	0	0	1	1
B'Neur 4	B'Neur 4	M_ViC_063	1	1	1	1	1
B'Neur 4	B'Neur 4	M_ViC_064	1	1	1	1	1
B'Neur 4	B'Neur 4	M_ViC_065	0	0	0
B'Neur 4	B'Neur 4	M_ViC_066	1	1	1
B'Neur 4	B'Neur 4	M_ViC_067	0	0	0	1	1
B'Neur 4	B'Neur 4	M_ViC_068	0	0	0
B'Neur 4	B'Neur 4	M_ViC_069	0	0	0
B'Neur 4	B'Neur 4	M_ViC_070	0	0	0
B'Neur 4	B'Neur 4	M_ViC_071	1	1	1
B'Neur 4	B'Neur 4	TQ_ViC_01	0	0	0
B'Neur 4	B'Neur 4	TQ_ViC_02	1	1	1
B'Neur 4	B'Neur 4	TQ_ViC_03	1	1	1
B'Neur 4	B'Neur 4	TQ_ViC_04	1	1	1
B'Neur 4	B'Neur 4	TQ_ViC_05	1	1	1
B'Neur 4	B'Neur 4	TQ_ViC_06	1	1	1	1	1
B'Neur 4	B'Neur 4	TQ_ViC_07	1	1	1
B'Neur 4	B'Neur 4	TQ_ViC_08	1	1	1
B'Neur 4	B'Neur 4	TQ_ViC_09	0	0	0
B'Neur 4	B'Neur 4	TQ_ViC_010	1	1	1
B'Neur 4	B'Neur 4	TQ_ViC_011	1	1	1	1	1
B'Neur 4	B'Neur 4	TQ_ViC_012	0	0	0
B'Neur 4	B'Neur 4	TQ_ViC_013	0	0	0
B'Neur 4	B'Neur 4	TQ_ViC_014	0	0	0
B'Neur 4	B'Neur 4	TQ_ViC_015	0	0	0
B'Neur 4	B'Neur 4	TQ_ViC_016	0	0	0
B'Neur 4	B'Neur 4	TQ_ViC_017	0	0	0	1	1
B'Neur 4	B'Neur 4	TQ_ViC_018	0	0	0
B'Neur 4	B'Neur 4	TQ_ViC_019	0	0	0
B'Neur 4	B'Neur 4	TQ_ViC_020	1	1	1
B'Neur 4	B'Neur 4	TQ_ViC_021	0	0	0
B'Neur 4	B'Neur 4	TQ_ViC_022	0	0	0
B'Neur 4	B'Neur 4	TQ_ViC_023	0	0	0
B'Neur 4	B'Neur 4	TQ_ViC_024	1	1	1
B'Neur 4	B'Neur 4	TQ_ViC_025	1	1	1
B'Neur 4	B'Neur 4	TQ_ViC_026	1	1	1
B'Neur 4	B'Neur 4	TQ_ViC_027	1	1	1
B'Neur 4	B'Neur 4	TQ_ViC_028	1	1	1
B'Neur 4	B'Neur 4	TQ_ViC_029	0	0	0
B'Neur 4	B'Neur 4	TQ_ViC_030	0	0	0
B'Neur 4	B'Neur 4	TQ_ViC_031	0	0	0
B'Neur 4	B'Neur 4	TQ_ViC_032	1	1	1
B'Neur 4	B'Neur 4	TQ_ViC_033	0	0	0
B'Neur 4	B'Neur 4	TQ_ViC_034	1	1	1
B'Neur 4	B'Neur 4	TQ_ViC_035	1	1	1
B'Neur 4	B'Neur 4	TQ_ViC_036	1	1	1
B'Neur 4	B'Neur 4	TQ_ViC_037	1	1	1
B'Neur 4	B'Neur 4	K_ViC_TN_01	1	1	1
B'Neur 4	B'Neur 4	K_ViC_TN_02	1	1	1	1	1
B'Neur 4	B'Neur 4	K_ViC_TN_03	0	0	0	1	1
B'Neur 4	B'Neur 4	X_ViC_TN_01	1	1	1
B'Neur 4	B'Neur 4	X_ViC_TN_02	1	1	1	1	1
B'Neur 4	B'Neur 4	X_ViC_TN_03	1	1	1
B'Neur 4	B'Neur 4	X_ViC_TN_04	0	0	0	1	1
B'Neur 4	B'Neur 4	X_ViC_TN_05	0	0	0
B'Neur 4	B'Neur 4	X_ViC_TN_06	1	1	1
B'Neur 4	B'Neur 4	X_ViC_TN_07	1	1	1
B'Neur 4	B'Neur 4	X_ViC_TN_08	1	1	1
B'Neur 4	B'Neur 4	X_ViC_TN_09	1	1	1
B'Neur 4	B'Neur 4	X_ViC_TN_010	1	1	1	1	1
B'Neur 4	B'Neur 4	M_ViC_TN_01	1	1	1
B'Neur 4	B'Neur 4	M_ViC_TN_02	1	1	1
B'Neur 4	B'Neur 4	M_ViC_TN_03	0	0	0
B'Neur 4	B'Neur 4	M_ViC_TN_04	0	0	0	1	1
B'Neur 4	B'Neur 4	M_ViC_TN_05	0	0	0
B'Neur 4	B'Neur 4	M_ViC_TN_06	1	1	1	1	1
B'Neur 4	B'Neur 4	M_ViC_TN_07	0	0	0	1	1
B'Neur 4	B'Neur 4	M_ViC_TN_08	1	1	1	1	1
B'Neur 4	B'Neur 4	M_ViC_TN_09
B'Neur 4	B'Neur 4	M_ViC_TN_010	0	0	0
B'Neur 4	B'Neur 4	M_ViC_TN_011	0	0	0
B'Neur 4	B'Neur 4	M_ViC_TN_012	0	0	0
B'Neur 4	B'Neur 4	M_ViC_TN_013	0	0	0
B'Neur 4	B'Neur 4	M_ViC_TN_014	0	0	0
B'Neur 4	B'Neur 4	M_ViC_TN_015	0	0	0
B'Neur 4	B'Neur 4	M_ViC_TN_016	0	0	0
B'Neur 4	B'Neur 4	M_ViC_TN_017	0	0	0
B'Neur 4	B'Neur 4	M_ViC_TN_018	0	0	0
B'Neur 4	B'Neur 4	M_ViC_TN_019	1	1	1
B'Neur 4	B'Neur 4	M_ViC_TN_020	0	0	0	1	1
B'Neur 4	B'Neur 4	M_ViC_TN_021	1	1	1	1	1
B'Neur 4	B'Neur 4	M_ViC_TN_022	0	0	0
B'Neur 4	B'Neur 4	M_ViC_TN_023	1	1	1
B'Neur 4	B'Neur 4	M_ViC_TN_024	0	0	0
B'Neur 4	B'Neur 4	M_ViC_TN_025	1	1	1
B'Neur 4	B'Neur 4	M_ViC_TN_026	1	1	1	1	1
B'Neur 4	B'Neur 4	M_ViC_TN_027	1	1	1	1	1
B'Neur 4	B'Neur 4	M_ViC_TN_028	1	1	1
B'Neur 4	B'Neur 4	M_ViC_TN_029	0	0	0
B'Neur 4	B'Neur 4	M_ViC_TN_030	0	0	0
B'Neur 4	B'Neur 4	M_ViC_TN_031	0	0	0
B'Neur 4	B'Neur 4	M_ViC_TN_032	1	1	1
B'Neur 4	B'Neur 4	M_ViC_TN_033	1	1	1
B'Neur 4	B'Neur 4	M_ViC_TN_034	1	1	1	1	1
B'Neur 4	B'Neur 4	M_ViC_TN_035	0	0	0
B'Neur 4	B'Neur 4	M_ViC_TN_036	0	0	0
B'Neur 4	B'Neur 4	M_ViC_TN_037	0	0	0
B'Neur 4	B'Neur 4	M_ViC_TN_038	0	0	0
B'Neur 4	B'Neur 4	M_ViC_TN_039	0	0	0
B'Neur 4	B'Neur 4	M_ViC_TN_040	1	1	1
B'Neur 4	B'Neur 4	M_ViC_TN_041	1	1	1
B'Neur 4	B'Neur 4	M_ViC_TN_042	1	1	1
B'Neur 4	B'Neur 4	M_ViC_TN_043	0	0	0
B'Neur 4	B'Neur 4	M_ViC_TN_044	0	0	0
B'Neur 4	B'Neur 4	M_ViC_TN_045	0	0	0
B'Neur 4	B'Neur 4	M_ViC_TN_046	0	0	0
B'Neur 4	B'Neur 4	M_ViC_TN_047	0	0	0
B'Neur 4	B'Neur 4	M_ViC_TN_048	0	0	0
B'Neur 4	B'Neur 4	M_ViC_TN_049	0	0	0
B'Neur 4	B'Neur 4	M_ViC_TN_050	1	1	1
B'Neur 4	B'Neur 4	M_ViC_TN_051	1	1	1	1	1
B'Neur 4	B'Neur 4	M_ViC_TN_052	0	0	0
B'Neur 4	B'Neur 4	M_ViC_TN_053	0	0	0
B'Neur 4	B'Neur 4	M_ViC_TN_054	1	1	1	1	1
B'Neur 4	B'Neur 4	TQ_ViC_TN_01	1	1	1	1	1
B'Neur 4	B'Neur 4	TQ_ViC_TN_02	0	0	0
B'Neur 4	B'Neur 4	TQ_ViC_TN_03	1	1	1
B'Neur 4	B'Neur 4	TQ_ViC_TN_04	0	0	0
B'Neur 4	B'Neur 4	TQ_ViC_TN_05	1	1	1
B'Neur 4	B'Neur 4	TQ_ViC_TN_06	1	1	1
B'Neur 4	B'Neur 4	TQ_ViC_TN_07	1	1	1
B'Neur 4	B'Neur 4	TQ_ViC_TN_08	1	1	1
B'Neur 4	B'Neur 4	TQ_ViC_TN_09	0	0	0
Đăng Gia	Dang Gia	K_EE_01	1	1	1	1	1
Đăng Gia	Dang Gia	X_EE_01	0		1	1	0
Đăng Gia	Dang Gia	X_EE_02		1	1	0	0
Đăng Gia	Dang Gia	X_EE_03	1	0	1	1	1
Đăng Gia	Dang Gia	X_EE_04	1	1	0	0	1
Đăng Gia	Dang Gia	X_EE_05	0	0	0	0	1
Đăng Gia	Dang Gia	X_EE_06	1	0	0	0	1
Đăng Gia	Dang Gia	X_EE_07	1	1	1	1	1
Đăng Gia	Dang Gia	M_EE_01	0	0	0	0	0
Đăng Gia	Dang Gia	M_EE_02	1	1	0	0	0
Đăng Gia	Dang Gia	TQ_EE_01	0	1	1	0	1
Đăng Gia	Dang Gia	K_ViC_01	1	0	0	0	1
Đăng Gia	Dang Gia	K_ViC_02	1	0	0	0	0
Đăng Gia	Dang Gia	K_ViC_03	0	0	0	0	0
Đăng Gia	Dang Gia	K_ViC_04	0	0	0	0	0
Đăng Gia	Dang Gia	K_ViC_05	0	0	0	0	1
Đăng Gia	Dang Gia	K_ViC_06	0	1	0	1	1
Đăng Gia	Dang Gia	K_ViC_07	1	0	0	0	1
Đăng Gia	Dang Gia	K_ViC_08	1	1	0	0	0
Đăng Gia	Dang Gia	K_ViC_09	1	1	1	0	1
Đăng Gia	Dang Gia	K_ViC_010	1	1	1	0	1
Đăng Gia	Dang Gia	K_ViC_011	0	0	0	0	0
Đăng Gia	Dang Gia	K_ViC_012	0	0	0	0	1
Đăng Gia	Dang Gia	K_ViC_013	0	0	0	0	1
Đăng Gia	Dang Gia	K_ViC_014	0	1	0	0	1
Đăng Gia	Dang Gia	K_ViC_015	1	0	1	0	1
Đăng Gia	Dang Gia	K_ViC_016	0	1	0	0	1
Đăng Gia	Dang Gia	K_ViC_017	1	1	1	0	1
Đăng Gia	Dang Gia	K_ViC_018	1	1	0	0	0
Đăng Gia	Dang Gia	K_ViC_019	1	0	1	0	1
Đăng Gia	Dang Gia	K_ViC_020	1	0	1	0	1
Đăng Gia	Dang Gia	K_ViC_021	1	1	1	0	1
Đăng Gia	Dang Gia	K_ViC_022	0	1	0	0	0
Đăng Gia	Dang Gia	K_ViC_023	0	1	0	0	1
Đăng Gia	Dang Gia	K_ViC_024	1	1	1	0	0
Đăng Gia	Dang Gia	K_ViC_025	1	0	0	0	1
Đăng Gia	Dang Gia	K_ViC_026	1	0	0	0	1
Đăng Gia	Dang Gia	K_ViC_027	0	1	0	0	1
Đăng Gia	Dang Gia	K_ViC_028	0	0	0	0	0
Đăng Gia	Dang Gia	X_ViC_01	0	1	0	0	0
Đăng Gia	Dang Gia	X_ViC_02	1	1	1	0	0
Đăng Gia	Dang Gia	X_ViC_03	1	0	1	0	1
Đăng Gia	Dang Gia	X_ViC_04	1	1	1	0	1
Đăng Gia	Dang Gia	X_ViC_05	1	0	1	1	1
Đăng Gia	Dang Gia	X_ViC_06	1	0	1	0	1
Đăng Gia	Dang Gia	X_ViC_07	1	0	0	0	1
Đăng Gia	Dang Gia	X_ViC_08	0	1	0	0	1
Đăng Gia	Dang Gia	X_ViC_09	1	1	1	0	1
Đăng Gia	Dang Gia	X_ViC_010	1	1	1	0	1
Đăng Gia	Dang Gia	X_ViC_011	1	1	0	0	1
Đăng Gia	Dang Gia	X_ViC_012	1	1	1	0	1
Đăng Gia	Dang Gia	X_ViC_013	1	1	1	1	1
Đăng Gia	Dang Gia	X_ViC_014	1	1	1	0	1
Đăng Gia	Dang Gia	X_ViC_015	1	1	1	0	1
Đăng Gia	Dang Gia	X_ViC_016	1	1	1	0	1
Đăng Gia	Dang Gia	X_ViC_017	1	1	1	0	0
Đăng Gia	Dang Gia	X_ViC_018	1	1	1	0	1
Đăng Gia	Dang Gia	X_ViC_019	0	1	1	0	1
Đăng Gia	Dang Gia	X_ViC_020	1		0	0	1
Đăng Gia	Dang Gia	X_ViC_021	1		0	0	1
Đăng Gia	Dang Gia	X_ViC_022	1		0	0	1
Đăng Gia	Dang Gia	X_ViC_023	1		1	1	1
Đăng Gia	Dang Gia	X_ViC_024	1		1	1	1
Đăng Gia	Dang Gia	X_ViC_025	0		1	1	1
Đăng Gia	Dang Gia	X_ViC_026	0		0	0	1
Đăng Gia	Dang Gia	X_ViC_027	1		1	0	1
Đăng Gia	Dang Gia	X_ViC_028	1		1	0	0
Đăng Gia	Dang Gia	X_ViC_029	1		1	0	1
Đăng Gia	Dang Gia	X_ViC_030	1		0	0	1
Đăng Gia	Dang Gia	X_ViC_031	0		0	0	0
Đăng Gia	Dang Gia	X_ViC_032	1		1	0	1
Đăng Gia	Dang Gia	X_ViC_033	0		1	0	1
Đăng Gia	Dang Gia	X_ViC_034	0		0	0	1
Đăng Gia	Dang Gia	X_ViC_035	1		1	0	1
Đăng Gia	Dang Gia	M_ViC_01	1	0	1	0	1
Đăng Gia	Dang Gia	M_ViC_02	1	1	1	0	1
Đăng Gia	Dang Gia	M_ViC_03	0	0	0	0	1
Đăng Gia	Dang Gia	M_ViC_04	1	1	1	0	1
Đăng Gia	Dang Gia	M_ViC_05	0	1	1	0	1
Đăng Gia	Dang Gia	M_ViC_06	1	0	1	0	0
Đăng Gia	Dang Gia	M_ViC_07	1	0	1	0	1
Đăng Gia	Dang Gia	M_ViC_08	1	1	1	0	0
Đăng Gia	Dang Gia	M_ViC_09	1	1	1	0	0
Đăng Gia	Dang Gia	M_ViC_010	1	1	1	0	0
Đăng Gia	Dang Gia	M_ViC_011	1	1	0	0	1
Đăng Gia	Dang Gia	M_ViC_012	1	0	1	0	1
Đăng Gia	Dang Gia	M_ViC_013	0	0	0	0	1
Đăng Gia	Dang Gia	M_ViC_014	0	1	0	0	1
Đăng Gia	Dang Gia	M_ViC_015	1	0	1	0	1
Đăng Gia	Dang Gia	M_ViC_016	1	1	1	0	0
Đăng Gia	Dang Gia	M_ViC_017	1	0	1	0	0
Đăng Gia	Dang Gia	M_ViC_018	1	1	0	0	1
Đăng Gia	Dang Gia	M_ViC_019	1	1	1	0	1
Đăng Gia	Dang Gia	M_ViC_020	1	1	1	0	1
Đăng Gia	Dang Gia	M_ViC_021	0	0	0	0	1
Đăng Gia	Dang Gia	M_ViC_022	1	1	0	0	0
Đăng Gia	Dang Gia	M_ViC_023	0	1	1	0	0
Đăng Gia	Dang Gia	M_ViC_024	0	1	1	0	0
Đăng Gia	Dang Gia	M_ViC_025	0	1	1	0	1
Đăng Gia	Dang Gia	M_ViC_026	0	1	1	0	1
Đăng Gia	Dang Gia	M_ViC_027	0	1	1	0	0
Đăng Gia	Dang Gia	M_ViC_028	1	1	0	0	0
Đăng Gia	Dang Gia	M_ViC_029	1	0	1	0	1
Đăng Gia	Dang Gia	M_ViC_030	0	1	1	0	0
Đăng Gia	Dang Gia	M_ViC_031	0	0	1	0	1
Đăng Gia	Dang Gia	M_ViC_032	1	1	1	0	1
Đăng Gia	Dang Gia	M_ViC_033	0	1	1	0	0
Đăng Gia	Dang Gia	M_ViC_034	1	0	1	0	1
Đăng Gia	Dang Gia	M_ViC_035	0	0	0	0	0
Đăng Gia	Dang Gia	M_ViC_036	1	1	1	0	1
Đăng Gia	Dang Gia	M_ViC_037	0	0	1	0	1
Đăng Gia	Dang Gia	M_ViC_038	0	0	0	0	1
Đăng Gia	Dang Gia	M_ViC_039	0	0	0	0	0
Đăng Gia	Dang Gia	M_ViC_040	0	1	0	0	1
Đăng Gia	Dang Gia	M_ViC_041	0	1	1	0	1
Đăng Gia	Dang Gia	M_ViC_042	1	1	1	0	0
Đăng Gia	Dang Gia	M_ViC_043	0	1	1	0	0
Đăng Gia	Dang Gia	M_ViC_044		1	1	0	1
Đăng Gia	Dang Gia	M_ViC_045	0	1	1	0	1
Đăng Gia	Dang Gia	M_ViC_046	0	0	1	0	1
Đăng Gia	Dang Gia	M_ViC_047	0	0	1	0	1
Đăng Gia	Dang Gia	M_ViC_048	0	0	1	0	0
Đăng Gia	Dang Gia	M_ViC_049	0	1	0	0	1
Đăng Gia	Dang Gia	M_ViC_050	0	0	0	0	0
Đăng Gia	Dang Gia	M_ViC_051	1	1	0	0	0
Đăng Gia	Dang Gia	M_ViC_052	1	1	0	0	1
Đăng Gia	Dang Gia	M_ViC_053	0	1	0	0	0
Đăng Gia	Dang Gia	M_ViC_054	1	1	1	0	1
Đăng Gia	Dang Gia	M_ViC_055	0	0	1	0	1
Đăng Gia	Dang Gia	M_ViC_056	0	0	1	0	1
Đăng Gia	Dang Gia	M_ViC_057	1	1	1	0	1
Đăng Gia	Dang Gia	M_ViC_058	1	0	1	0
Đăng Gia	Dang Gia	M_ViC_059	0	1	1	0	0
Đăng Gia	Dang Gia	M_ViC_060	0	0	1	0	1
Đăng Gia	Dang Gia	M_ViC_061	0	1	0	0	1
Đăng Gia	Dang Gia	M_ViC_062	0	1	0	0	1
Đăng Gia	Dang Gia	M_ViC_063	0	1	0	0	1
Đăng Gia	Dang Gia	M_ViC_064	0	1	1	0	1
Đăng Gia	Dang Gia	M_ViC_065	0	1	0	0	1
Đăng Gia	Dang Gia	M_ViC_066	1	1	0	0	1
Đăng Gia	Dang Gia	M_ViC_067	1	1	1	0	1
Đăng Gia	Dang Gia	M_ViC_068	0	1	0	0	1
Đăng Gia	Dang Gia	M_ViC_069	0	0	0	0	0
Đăng Gia	Dang Gia	M_ViC_070	0	1	1	0	1
Đăng Gia	Dang Gia	M_ViC_071	0	1	1	0	0
Đăng Gia	Dang Gia	TQ_ViC_01	0	0	0	0	1
Đăng Gia	Dang Gia	TQ_ViC_02	0	1	0	0	0
Đăng Gia	Dang Gia	TQ_ViC_03	0	1	0	0	0
Đăng Gia	Dang Gia	TQ_ViC_04	1	1	1	0	0
Đăng Gia	Dang Gia	TQ_ViC_05	0	0	0	0	0
Đăng Gia	Dang Gia	TQ_ViC_06	1	1	1	0	1
Đăng Gia	Dang Gia	TQ_ViC_07	0	0	0	0	1
Đăng Gia	Dang Gia	TQ_ViC_08	1	0	0	0	0
Đăng Gia	Dang Gia	TQ_ViC_09	1	1	0	0	1
Đăng Gia	Dang Gia	TQ_ViC_010	0	0	1	0	1
Đăng Gia	Dang Gia	TQ_ViC_011	1	1	1	0	1
Đăng Gia	Dang Gia	TQ_ViC_012	1	0	0	0	0
Đăng Gia	Dang Gia	TQ_ViC_013	0	1	1	1	0
Đăng Gia	Dang Gia	TQ_ViC_014	0	0	0	0	1
Đăng Gia	Dang Gia	TQ_ViC_015	0	0	0	0	0
Đăng Gia	Dang Gia	TQ_ViC_016	0	0	0	0	1
Đăng Gia	Dang Gia	TQ_ViC_017	1	1	1	0	1
Đăng Gia	Dang Gia	TQ_ViC_018	0	0	1	0	0
Đăng Gia	Dang Gia	TQ_ViC_019	0	1	1	0	1
Đăng Gia	Dang Gia	TQ_ViC_020	1	1	0	0	1
Đăng Gia	Dang Gia	TQ_ViC_021	0	0	0	0	1
Đăng Gia	Dang Gia	TQ_ViC_022	0	0	0	0	1
Đăng Gia	Dang Gia	TQ_ViC_023	1	0	0	0	0
Đăng Gia	Dang Gia	TQ_ViC_024	0	0	0	0	1
Đăng Gia	Dang Gia	TQ_ViC_025	0	1	0	0	1
Đăng Gia	Dang Gia	TQ_ViC_026	0	0	0	0	1
Đăng Gia	Dang Gia	TQ_ViC_027	0	1	1	0	1
Đăng Gia	Dang Gia	TQ_ViC_028	0	1	1	0	1
Đăng Gia	Dang Gia	TQ_ViC_029	0	0	0	0	0
Đăng Gia	Dang Gia	TQ_ViC_030	0	0	0	0	0
Đăng Gia	Dang Gia	TQ_ViC_031	0	0	0	0	1
Đăng Gia	Dang Gia	TQ_ViC_032	1	1	0	0	1
Đăng Gia	Dang Gia	TQ_ViC_033	0	0	0	0	1
Đăng Gia	Dang Gia	TQ_ViC_034	0	0	0	0	0
Đăng Gia	Dang Gia	TQ_ViC_035	0	0	0	0	0
Đăng Gia	Dang Gia	TQ_ViC_036	0	0	0	0	1
Đăng Gia	Dang Gia	TQ_ViC_037	0	0	0	0	1
Đăng Gia	Dang Gia	K_ViC_TN_01	1	1	1	1	1
Đăng Gia	Dang Gia	K_ViC_TN_02	0	1	1	0	1
Đăng Gia	Dang Gia	K_ViC_TN_03	1	1	0	0	1
Đăng Gia	Dang Gia	X_ViC_TN_01	1	1	1	1	1
Đăng Gia	Dang Gia	X_ViC_TN_02	1	1	1	1	1
Đăng Gia	Dang Gia	X_ViC_TN_03	1	1	1	1	1
Đăng Gia	Dang Gia	X_ViC_TN_04	1	1	1	1	1
Đăng Gia	Dang Gia	X_ViC_TN_05	1	1	1	1	1
Đăng Gia	Dang Gia	X_ViC_TN_06	1	1	1	1	1
Đăng Gia	Dang Gia	X_ViC_TN_07	1	0	0	0	0
Đăng Gia	Dang Gia	X_ViC_TN_08	1	1	1	1	1
[truncated: 7,710 more rows]
