# Supplementary material for: (Re)defining urban villages and their potential in sustaining local authenticity: A case study of Da Lat, Viet Nam
Source: PLoS One. 2026 Apr 3;21(4):e0345741. doi: 10.1371/journal.pone.0345741 (PMC13048443; doi:10.1371/journal.pone.0345741)
Supplement: S6 Data — (CSV) [file pone.0345741.s006.csv]

Làng	Village	ID_new	Description	Observation
Làng đô thị xanh thí điểm	The pilot Green Urban Village	K_BT_04	Góp phần bảo tồn phát triển tiểu thủ công nghiệp	0
Làng đô thị xanh thí điểm	The pilot Green Urban Village	K_C_01	Ưu tiên mục đích sử dụng hỗn hợp; tích hợp các chức năng ở, dịch vụ, kinh doanh, giải trí, sinh hoạt, v.v. ở mức tối đa có thể	0
Làng đô thị xanh thí điểm	The pilot Green Urban Village	K_C_011	Sản xuất nông nghiệp - công nghệ cao theo hướng tăng trưởng xanh và bền vững.	1
Làng đô thị xanh thí điểm	The pilot Green Urban Village	K_C_012	Phát triển mô hình du lịch canh nông	1
Làng đô thị xanh thí điểm	The pilot Green Urban Village	K_C_013	Sản xuất hàng hóa theo các phương thức thích hợp, gắn liên kết các cơ sở sản xuất, hộ gia đình trong làng theo mô hình hợp tác xã kiểu mới hoặc hình thức kinh tế tập thể hiện đại	1
Làng đô thị xanh thí điểm	The pilot Green Urban Village	K_C_02	Cung cấp cơ hội việc làm tốt, thông qua sự kết hợp tốt giữa các mục đích sử dụng	0
Làng đô thị xanh thí điểm	The pilot Green Urban Village	K_C_03	Việc ưu tiên mục đích sử dụng hỗn hợp được thực hành ở cả phạm vi khu dân cư, dãy phố và tòa nhà	0
Làng đô thị xanh thí điểm	The pilot Green Urban Village	K_C_04	Sự cần thiết của việc tập hợp quỹ đất phục vụ phát triển làng đô thị	1
Làng đô thị xanh thí điểm	The pilot Green Urban Village	K_C_05	Cư dân địa phương được hưởng lợi ích kinh tế từ việc tăng giá trị đất sau khi quy hoạch làng đô thị	1
Làng đô thị xanh thí điểm	The pilot Green Urban Village	K_C_07	Giao dịch hàng hóa và dịch vụ tại chỗ hướng đến nâng cao mạng lưới phát triển kinh tế địa phương	1
Làng đô thị xanh thí điểm	The pilot Green Urban Village	K_C_08	Quan tâm đến việc tích hợp chính sách phát triển kinh tế và phúc lợi	1
Làng đô thị xanh thí điểm	The pilot Green Urban Village	K_C_09	Cần tạo môi trường phát triển kinh tế toàn diện, đa dạng hóa lựa chọn thị trường	1
Làng đô thị xanh thí điểm	The pilot Green Urban Village	K_EX_1	Cần xây dựng tiêu chí phát triển dịch vụ nghỉ dưỡng	1
Làng đô thị xanh thí điểm	The pilot Green Urban Village	K_EX_10	Tận dụng không gian mở công cộng và giao thông đi bộ để tổ chức các chợ đêm, triển lãm hoa hoặc sự kiện văn hóa ngoài trời, kết hợp bán sản phẩm nông nghiệp và trải nghiệm du lịch	1
Làng đô thị xanh thí điểm	The pilot Green Urban Village	K_EX_11	Tùy vào điều kiện cụ thể của khu vực cần có chỉ tiêu nhấn mạnh về mặt kinh tế để thể hiện sự đặc trưng và mục tiêu phấn đấu	1
Làng đô thị xanh thí điểm	The pilot Green Urban Village	K_EX_2	Cần xây dựng tiêu chí quy hoạch sử dụng đất	1
Làng đô thị xanh thí điểm	The pilot Green Urban Village	K_EX_4	Cần có chính sách về thuế, giá bất động sản	1
Làng đô thị xanh thí điểm	The pilot Green Urban Village	K_EX_5	Cần có chính sách về đầu tư và quyền lợi đầu tư	1
Làng đô thị xanh thí điểm	The pilot Green Urban Village	K_EX_6	Chiến lược phát triển ngành nông nghiệp định hình cơ cấu kinh tế chủ đạo của làng đô thị, tác động đến sự phân bố không gian, mô hình sản xuất và sinh kế của cư dân	1
Làng đô thị xanh thí điểm	The pilot Green Urban Village	K_EX_7	Phát triển các loại hình du lịch nhà vườn, du lịch nông nghiệp	1
Làng đô thị xanh thí điểm	The pilot Green Urban Village	K_EX_8	Tích hợp mô hình kinh tế tuần hoàn vào sản xuất nông nghiệp công nghệ cao và quản lý chất thải, biến phụ phẩm nông nghiệp thành phân bón hữu cơ hoặc nguyên liệu cho các ngành công nghiệp phụ trợ	0
Làng đô thị xanh thí điểm	The pilot Green Urban Village	K_EX_9	Xây dựng thương hiệu "xanh" cho các sản phẩm nông nghiệp (hoa, rau, cà phê) và du lịch canh nông, gắn với các tiêu chuẩn bền vững như không hóa chất, tiết kiệm nước và năng lượng tái tạo	1
Làng đô thị xanh thí điểm	The pilot Green Urban Village	K_ViC_010	Theo thời gian, mật độ và giá trị sử dụng đất của làng đô thị ngày càng tăng, tăng cơ hội việc làm cho dân di cư	0
Làng đô thị xanh thí điểm	The pilot Green Urban Village	K_ViC_012	Do quá trình đô thị hóa, làng đô thị bị giảm đất nông nghiệp và hoạt động nông nghiệp, và phải điều chỉnh theo các loại hình hoạt động kinh tế mới	1
Làng đô thị xanh thí điểm	The pilot Green Urban Village	K_ViC_013	Một số làng đô thị đã tích hợp các yếu tố sáng tạo và công nghiệp sáng tạo vào sự phát triển	0
Làng đô thị xanh thí điểm	The pilot Green Urban Village	K_ViC_017	Có các sáng kiến ​​kinh doanh dựa trên các hoạt động du lịch	1
Làng đô thị xanh thí điểm	The pilot Green Urban Village	K_ViC_021	Thu nhập hỗn hợp của cư dân kết hợp từ các hoạt động kinh tế nông nghiệp và phi nông nghiệp	1
Làng đô thị xanh thí điểm	The pilot Green Urban Village	K_ViC_06	Dân làng và người lao động di cư đã tạo mối quan hệ hợp tác kinh tế có lợi cho nhau	0
Làng đô thị xanh thí điểm	The pilot Green Urban Village	K_ViC_09	Làng đô thị có quá khứ nông nghiệp	1
Làng đô thị xanh thí điểm	The pilot Green Urban Village	K_ViC_TN_01	Một số ít buôn làng có điều kiện làm dịch vụ du lịch cũng chỉ dừng lại ở mức độ đầu tư nhỏ lẻ các công trình phục vụ du khách, bán hàng lưu niệm, tổ chức các chương trình biểu diễn văn nghệ quy mô đơn giản	0
Làng đô thị xanh thí điểm	The pilot Green Urban Village	K_ViC_TN_02	Tình trạng cắt đất bán cho người Kinh trở nên phổ biến	0
Làng đô thị xanh thí điểm	The pilot Green Urban Village	M_B_02	Ở khu vực bán sơn địa, làng được xây dựng ở những nơi đất thấp, gần nguồn nước, xung quanh có đồi núi bao bọc.	0
Làng đô thị xanh thí điểm	The pilot Green Urban Village	M_BT_023	Một làng/ một thôn có thể gồm nhiều xóm.	1
Làng đô thị xanh thí điểm	The pilot Green Urban Village	M_BT_024	Dân xóm làm nhà ở hai bên đường.	1
Làng đô thị xanh thí điểm	The pilot Green Urban Village	M_BT_03	Đình làng là trung tâm về mặt văn hóa	0
Làng đô thị xanh thí điểm	The pilot Green Urban Village	M_BT_04	Đình làng là trung tâm về mặt tâm linh, tôn giáo	0
Làng đô thị xanh thí điểm	The pilot Green Urban Village	M_C_010	Chú trọng các hình thức không gian mở	1
Làng đô thị xanh thí điểm	The pilot Green Urban Village	M_C_011	Mạng lưới đường phố kết nối	1
Làng đô thị xanh thí điểm	The pilot Green Urban Village	M_C_012	Quan tâm đến điều hòa giao thông	1
Làng đô thị xanh thí điểm	The pilot Green Urban Village	M_C_013	Tính địa phương là căn cứ thiết lập phong cách kiến trúc điển hình	1
Làng đô thị xanh thí điểm	The pilot Green Urban Village	M_C_014	Quan tâm đến các yếu tố thiết kế đô thị như kiến trúc điểm nhấn, góc phố, đường nét công trình, khả năng nhận diện, ấn tượng thị giác, sự bao bọc	0
Làng đô thị xanh thí điểm	The pilot Green Urban Village	M_C_015	Kết hợp đa chức năng trong các khu phố, dãy phố, đường phố và trong các tòa nhà riêng lẻ, và cả làng đô thị nói chung	0
Làng đô thị xanh thí điểm	The pilot Green Urban Village	M_C_016	Tính xuyên suốt, thân thiện với người đi bộ, hạn chế những ngõ cụt	0
Làng đô thị xanh thí điểm	The pilot Green Urban Village	M_C_017	Các công trình và không gian có thể thay đổi và thích nghi theo thời gian	0
Làng đô thị xanh thí điểm	The pilot Green Urban Village	M_C_018	Mang sự sống đến với các công trình và không gian phía trước của chúng	0
Làng đô thị xanh thí điểm	The pilot Green Urban Village	M_C_019	Kiến ​​trúc đa dạng và một hình thái đô thị bền vững	0
Làng đô thị xanh thí điểm	The pilot Green Urban Village	M_C_02	Có mật độ phù hợp cho việc bố trí giao thông công cộng và các dịch vụ khác	0
Làng đô thị xanh thí điểm	The pilot Green Urban Village	M_C_021	Tiêu chuẩn cao về thiết kế đô thị	0
Làng đô thị xanh thí điểm	The pilot Green Urban Village	M_C_022	Chú trọng khả năng tiếp cận không gian mở công cộng và không gian xanh	1
Làng đô thị xanh thí điểm	The pilot Green Urban Village	M_C_023	Thể hiện tính truyền thống và đặc trưng địa phương trong cấu trúc không gian làng đô thị	1
Làng đô thị xanh thí điểm	The pilot Green Urban Village	M_C_024	Không gian công cộng chất lượng cao và được kết nối	1
Làng đô thị xanh thí điểm	The pilot Green Urban Village	M_C_025	Kết nối với các đô thị lân cận bằng hệ thống giao thông công cộng tối ưu	0
Làng đô thị xanh thí điểm	The pilot Green Urban Village	M_C_026	Tăng cường kết nối bên trong và giữa các làng đô thị, cũng như với trung tâm đô thị	1
Làng đô thị xanh thí điểm	The pilot Green Urban Village	M_C_028	Được quy hoạch theo quy mô và nhịp sống của con người	0
Làng đô thị xanh thí điểm	The pilot Green Urban Village	M_C_029	Biến việc đi lại thành một trải nghiệm bổ ích, không chỉ là phương tiện đến đích	0
Làng đô thị xanh thí điểm	The pilot Green Urban Village	M_C_030	Đảm bảo giao thông công cộng khả thi, chất lượng, giảm nhu cầu sử dụng ô tô cá nhân	0
Làng đô thị xanh thí điểm	The pilot Green Urban Village	M_C_031	Khuyến khích đi bộ và đạp xe bằng cách cung cấp các tuyến đường và cơ sở vật chất tốt, đồng thời tạo ra các không gian được chia sẻ công bằng cho tất cả người dùng	0
Làng đô thị xanh thí điểm	The pilot Green Urban Village	M_C_032	Tôn trọng, phát huy bản chất độc đáo của từng địa điểm trong làng và chấp nhận có sự không đồng nhất với các tiêu chuẩn quốc gia	0
Làng đô thị xanh thí điểm	The pilot Green Urban Village	M_C_033	Đảm bảo sự cân bằng giữa không gian di chuyển và không gian trao đổi, tương tác xã hội.	0
Làng đô thị xanh thí điểm	The pilot Green Urban Village	M_C_034	Thiết lập các điểm nút quan trọng trong phạm vi công cộng, chẳng hạn như cửa hàng, bến xe buýt, nhà ga và công viên.	1
Làng đô thị xanh thí điểm	The pilot Green Urban Village	M_C_035	Thúc đẩy vai trò xã hội của đường phố và giữ gìn bản sắc địa phương.	0
Làng đô thị xanh thí điểm	The pilot Green Urban Village	M_C_036	Tích hợp quản lý và bảo trì không gian mở công cộng, bao gồm cả sân chơi của trường học.	1
Làng đô thị xanh thí điểm	The pilot Green Urban Village	M_C_037	Nhận thức rằng ranh giới giữa không gian công cộng và tư nhân sẽ linh hoạt hơn trong tương lai	0
Làng đô thị xanh thí điểm	The pilot Green Urban Village	M_C_038	Đảm bảo về an ninh và nâng cao ý thức luôn tôn trọng pháp luật trong cộng đồng	1
Làng đô thị xanh thí điểm	The pilot Green Urban Village	M_C_039	Công trình mới phải có khả năng thích ứng với lối sống hiện đại.	1
Làng đô thị xanh thí điểm	The pilot Green Urban Village	M_C_040	Sự an toàn và khả năng di chuyển của trẻ em là trọng tâm trong quy hoạch, thiết kế	0
Làng đô thị xanh thí điểm	The pilot Green Urban Village	M_C_041	Coi trọng sự kết nối và cảm xúc tích cực, vui tươi.	0
Làng đô thị xanh thí điểm	The pilot Green Urban Village	M_C_042	Tôn trọng giá trị của trường học và nhà trẻ như một tiện ích địa phương.	1
Làng đô thị xanh thí điểm	The pilot Green Urban Village	M_C_043	Xen giữa các đô thị là các vùng phát triển không gian sản xuất nông nghiệp công nghệ cao kết hợp các khu dân cư - đó là các “Làng đô thị”, với chất lượng sống không thua kém chất lượng sống tại đô thị, phát triển theo tiêu chí xanh, bền vững – gọi là “Làng đô thị xanh”	1
Làng đô thị xanh thí điểm	The pilot Green Urban Village	M_C_046	Khuyến khích nhà ở là nhà biệt lập (mái dốc) và nhà vườn; cao tối đa 03 tầng; mật độ xây dựng trong từng lô đất từ 30 - 40%. Áp dụng các giải pháp công trình xanh và ứng dụng vật liệu xây dựng mới, từng bước áp dụng theo lộ trình phù hợp đối với các công trình cải tạo chỉnh trang.	1
Làng đô thị xanh thí điểm	The pilot Green Urban Village	M_C_047	Kiến trúc công cộng (tùy theo quy mô của giải pháp quy hoạch): yêu cầu tính chất và hình thức kiến trúc phù hợp mô hình “Làng đô thị xanh”	1
Làng đô thị xanh thí điểm	The pilot Green Urban Village	M_C_048	Hệ thống hạ tầng kỹ thuật đảm bảo đầu tư, kết nối và vận hành đồng bộ theo phân kỳ đầu tư, trong đó hạ tầng kỹ thuật được đầu tư bằng các thiết bị và dây chuyền công nghệ thân thiện môi trường.	1
Làng đô thị xanh thí điểm	The pilot Green Urban Village	M_C_049	Hệ thống hạ tầng xã hội khuyến khích lối sống xanh và tiêu dùng bền vững. Áp dụng các tiêu chuẩn quy hoạch, thiết kế dành cho khu vực đô thị đối với các khu vực phi nông nghiệp.	1
Làng đô thị xanh thí điểm	The pilot Green Urban Village	M_C_05	Có quảng trường trung tâm	1
Làng đô thị xanh thí điểm	The pilot Green Urban Village	M_C_050	Thu gom, tái chế các chất thải sinh hoạt; tiết kiệm điện năng	1
Làng đô thị xanh thí điểm	The pilot Green Urban Village	M_C_051	Khuyến khích sử dụng năng lượng tự nhiên, năng lượng tái tạo như năng lượng mặt trời, năng lượng gió.	1
Làng đô thị xanh thí điểm	The pilot Green Urban Village	M_C_052	Môi trường xanh (nhân tạo hay thiên nhiên) gần gũi, thân thiện với môi trường; giải quyết mối quan hệ giữa bảo tồn và phát triển	1
Làng đô thị xanh thí điểm	The pilot Green Urban Village	M_C_053	Cần giải quyết các mục tiêu và đặt ra mối quan tâm rộng hơn về khía cạnh môi trường	1
Làng đô thị xanh thí điểm	The pilot Green Urban Village	M_C_06	Diện tích phù hợp để mọi thứ đều trong phạm vi đi bộ	1
Làng đô thị xanh thí điểm	The pilot Green Urban Village	M_C_07	Đạt được "sự tập trung phi tập trung", theo đó mọi người đều có thể đi bộ hoặc đạp xe đến nơi có kết nối với phương tiện giao thông công cộng chất lượng cao, từ đó tiếp cận các dịch vụ cấp cao hơn	0
Làng đô thị xanh thí điểm	The pilot Green Urban Village	M_C_08	Môi trường thuận lợi cho việc đi bộ và thân thiện với người đi bộ	1
Làng đô thị xanh thí điểm	The pilot Green Urban Village	M_C_09	Có trường tiểu học	1
Làng đô thị xanh thí điểm	The pilot Green Urban Village	M_EX_1	Đầu tư xây dựng các tiện ích về hạ tầng giao thông như bến bãi đậu đỗ xe	1
Làng đô thị xanh thí điểm	The pilot Green Urban Village	M_EX_10	Ứng dụng năng lượng tái tạo	1
Làng đô thị xanh thí điểm	The pilot Green Urban Village	M_EX_11	Cải thiện vi khí hậu, thiết kế không gian xanh, hồ nước và hệ thống thông gió tự nhiên để tạo môi trường sống mát mẻ, trong lành	1
Làng đô thị xanh thí điểm	The pilot Green Urban Village	M_EX_12	Bảo tồn và phát triển rừng đô thị, duy trì các mảng xanh trong làng đô thị	1
Làng đô thị xanh thí điểm	The pilot Green Urban Village	M_EX_13	Cần khắc phục các hạn chế trong xử lý ô nhiễm môi trường	1
Làng đô thị xanh thí điểm	The pilot Green Urban Village	M_EX_14	Quy hoạch không gian xanh của làng đô thị ưu tiên sử dụng các loài cây bản địa (như thông Đà Lạt) và mảng xanh nông nghiệp (hoa, rau) để tối ưu hóa khả năng hấp thụ carbon và điều hòa vi khí hậu	1
Làng đô thị xanh thí điểm	The pilot Green Urban Village	M_EX_15	Tích hợp hệ thống thoát nước sinh thái, bao gồm hồ điều hòa, kênh thoát nước trồng cây thủy sinh, và vùng đất ngập nước nhân tạo, nhằm giảm tải hệ thống thoát nước đô thị và xử lý nước mưa tự nhiên. Thiết kế dòng chảy theo địa hình đồi dốc của Đà Lạt để giảm thiểu xói mòn đất và bảo vệ kết cấu địa hình	1
Làng đô thị xanh thí điểm	The pilot Green Urban Village	M_EX_16	Phát triển mạng lưới không gian xanh đa tầng với các tuyến đường đi bộ, đạp xe kết nối khu dân cư, khu sản xuất nông nghiệp và rừng tự nhiên, hình thành hành lang sinh thái bền vững	1
Làng đô thị xanh thí điểm	The pilot Green Urban Village	M_EX_17	Tăng cường khả năng thích ứng với biến đổi khí hậu, thiết kế hệ thống thẩm thấu nước mặt để giảm thiểu nguy cơ ngập úng và sạt trượt địa hình	1
Làng đô thị xanh thí điểm	The pilot Green Urban Village	M_EX_18	Kiểm soát tỷ lệ bê tông hóa, hạn chế xây dựng kè chắn đất làm mất đi cảnh quan tự nhiên của làng đô thị, khuyến khích sử dụng các giải pháp kỹ thuật bền vững để bảo vệ địa hình	1
Làng đô thị xanh thí điểm	The pilot Green Urban Village	M_EX_19	Quy hoạch công trình theo tiêu chí kiến trúc xanh, đảm bảo sử dụng vật liệu thân thiện môi trường, tiết kiệm năng lượng và tận dụng tối đa điều kiện tự nhiên	1
Làng đô thị xanh thí điểm	The pilot Green Urban Village	M_EX_2	Hiện nay cư dân thường có nhà trong vườn	1
Làng đô thị xanh thí điểm	The pilot Green Urban Village	M_EX_20	Duy trì và bảo tồn cảnh quan thiên nhiên, giữ gìn địa hình tự nhiên để đảm bảo tính hài hòa giữa môi trường xây dựng và hệ sinh thái bản địa	1
Làng đô thị xanh thí điểm	The pilot Green Urban Village	M_EX_21	Quy hoạch và đầu tư phát triển hạ tầng giao thông, bao gồm hệ thống bến bãi đậu xe hợp lý	1
Làng đô thị xanh thí điểm	The pilot Green Urban Village	M_EX_22	Đánh giá tác động của mô hình nhà kính trong sản xuất nông nghiệp đô thị, cân nhắc các giải pháp nhằm hạn chế ảnh hưởng đến vi khí hậu và cảnh quan chung	1
Làng đô thị xanh thí điểm	The pilot Green Urban Village	M_EX_23	Xây dựng theo tiêu chuẩn xanh	1
Làng đô thị xanh thí điểm	The pilot Green Urban Village	M_EX_3	Quy hoạch khu trung tâm làng theo hướng tích hợp đầy đủ tiện ích đô thị	1
Làng đô thị xanh thí điểm	The pilot Green Urban Village	M_EX_4	Phát triển hệ thống dịch vụ sinh hoạt về đêm nhằm đáp ứng nhu cầu của cư dân và thu hút du khách	0
Làng đô thị xanh thí điểm	The pilot Green Urban Village	M_EX_5	Cần nghiên cứu sâu hơn về mô hình không gian khu ở, đặc biệt là loại hình nhà ở kết hợp vườn (vườn nhỏ, vườn hoa, v.v.)	1
Làng đô thị xanh thí điểm	The pilot Green Urban Village	M_EX_6	Khu sản xuất nông nghiệp cần được nghiên cứu chuyên sâu, bố trí thành khu vực riêng biệt, tách rời khu ở nhằm bảo vệ chất lượng môi trường sống.	1
Làng đô thị xanh thí điểm	The pilot Green Urban Village	M_EX_7	Khu trung tâm làng cần được định hướng phát triển như một không gian đa chức năng, tích hợp các dịch vụ thương mại, khu tập trung nông sản, khu lưu trú và các hoạt động cộng đồng	1
Làng đô thị xanh thí điểm	The pilot Green Urban Village	M_EX_8	Bổ sung tiêu chí quy hoạch liên quan đến y tế và công nghệ, đảm bảo hệ thống hạ tầng y tế và ứng dụng công nghệ vào sản xuất, dịch vụ	1
Làng đô thị xanh thí điểm	The pilot Green Urban Village	M_EX_9	Chiến lược quản lý môi trường cần bao gồm các giải pháp xử lý rác thải và nước thải hiệu quả	1
Làng đô thị xanh thí điểm	The pilot Green Urban Village	M_ViC_01	Là ngôi làng bị bao bọc bởi thành phố hoặc đô thị, nhưng vẫn giữ lại các đặc điểm xã hội và hình thái riêng biệt của các khu định cư nông thôn	0
Làng đô thị xanh thí điểm	The pilot Green Urban Village	M_ViC_013	Là làng ở vùng ngoại ô hoặc hoặc làng ở trung tâm thành phố đang trong quá trình đô thị hóa nhanh chóng	1
Làng đô thị xanh thí điểm	The pilot Green Urban Village	M_ViC_018	Hầu hết các làng đô thị vẫn giữ được những giá trị cốt lõi giúp gắn kết cộng đồng thông qua các công trình tôn giáo, không gian cộng đồng tại các làng như đình, chùa, đền, ao làng, chợ...	0
Làng đô thị xanh thí điểm	The pilot Green Urban Village	M_ViC_042	Tồn tại nhiều loại nhà khác nhau	1
Làng đô thị xanh thí điểm	The pilot Green Urban Village	M_ViC_043	Tồn tại nhiều ngôi nhà với tuổi đời khác nhau	0
Làng đô thị xanh thí điểm	The pilot Green Urban Village	M_ViC_044	Thừa hưởng đặc điểm là có đất nông nghiệp tồn tại trong đô thị	1
Làng đô thị xanh thí điểm	The pilot Green Urban Village	M_ViC_045	Thừa hưởng đặc điểm của nông thôn là có nhà vườn	1
Làng đô thị xanh thí điểm	The pilot Green Urban Village	M_ViC_046	Các đặc điểm nông thôn truyền thống ban đầu của làng đã có những thay đổi đáng kể theo thời gian	0
Làng đô thị xanh thí điểm	The pilot Green Urban Village	M_ViC_047	Mạng lưới giao thông ban đầu của làng cơ bản được lưu giữ và đã được nâng cấp	1
Làng đô thị xanh thí điểm	The pilot Green Urban Village	M_ViC_053	Không gian công cộng của làng vẫn định kỳ tổ chức các hoạt động truyền thống	0
Làng đô thị xanh thí điểm	The pilot Green Urban Village	M_ViC_054	Mật độ nhà ở tăng lên do việc phân lô tách thửa tự phát	0
Làng đô thị xanh thí điểm	The pilot Green Urban Village	M_ViC_055	Nhiều khía cạnh của làng đô thị có liên quan đến các hình thức bền vững, như mật độ và kiểu nhà đa dạng	0
Làng đô thị xanh thí điểm	The pilot Green Urban Village	M_ViC_056	Nhiều khía cạnh của làng đô thị có liên quan đến các hình thức bền vững, như khả năng đi bộ và sự kết hợp chức năng hỗ trợ nhu cầu của người dân địa phương.	1
Làng đô thị xanh thí điểm	The pilot Green Urban Village	M_ViC_057	Tình trạng thiếu hụt về không gian công cộng	1
Làng đô thị xanh thí điểm	The pilot Green Urban Village	M_ViC_060	Làng đô thị đã bị cải tạo là những ngôi làng trước đây, được chuyển đổi thành đất đô thị thông qua việc mở rộng đô thị	0
Làng đô thị xanh thí điểm	The pilot Green Urban Village	M_ViC_070	Các cơ sở công cộng như hội trường cộng đồng và nhà thờ, đình chùa là những nơi mà cư dân làng thường xuyên có các hoạt động cộng đồng	0
Làng đô thị xanh thí điểm	The pilot Green Urban Village	M_ViC_TN_011	Giá trị di sản văn hóa vật thể: địa hình, cảnh quan, môi trường thiên nhiên	1
Làng đô thị xanh thí điểm	The pilot Green Urban Village	M_ViC_TN_012	Giá trị di sản văn hóa vật thể: các công trình kiến trúc (nhà rông, nhà dài, nhà ở, kho thóc, nhà dầm, cổng làng, nhà mồ và tượng mồ, v.v.)	0
Làng đô thị xanh thí điểm	The pilot Green Urban Village	M_ViC_TN_013	Giá trị di sản văn hóa vật thể: các thiết chế văn hóa, tín ngưỡng (khu nhà rông, khu nhà mồ, vật tế lễ thần linh, các loại ché, ghè, gùi, cung tên, dao rựa, các loại nhạc cụ)	0
Làng đô thị xanh thí điểm	The pilot Green Urban Village	M_ViC_TN_020	Trường hợp buôn làng của các dân tộc thuộc nhóm Môn - Khơ Me (Bahnar, Xơ Đăng, Giẻ Triêng, Cơ Ho, Mạ, v.v.) cư trú theo kiểu sống thành cụm dân cư tập trung (Mỗi buôn làng đồng nghĩa với một điểm cư trú, tại đó quy tụ toàn thể các gia đình dân làng).	0
Làng đô thị xanh thí điểm	The pilot Green Urban Village	M_ViC_TN_025	Nhiều gia đình vẫn giữ nhà sàn truyền thống nhưng xây thêm ở bên cạnh một căn nhà trệt	0
Làng đô thị xanh thí điểm	The pilot Green Urban Village	M_ViC_TN_030	Có sân lễ hội	0
Làng đô thị xanh thí điểm	The pilot Green Urban Village	M_ViC_TN_043	Không gian công cộng đặc trưng của buôn làng: Không gian văn hóa cồng chiêng.	0
Làng đô thị xanh thí điểm	The pilot Green Urban Village	M_ViC_TN_045	Không gian công cộng đặc trưng của buôn làng: Nhà rông là không gian diễn ra các nghi thức tôn giáo, công việc quan trọng của làng	0
Làng đô thị xanh thí điểm	The pilot Green Urban Village	M_ViC_TN_047	Không gian công cộng đặc trưng của buôn làng: sân lễ hội là không gian diễn ra các nghi thức tôn giáo, công việc quan trọng của làng	0
Làng đô thị xanh thí điểm	The pilot Green Urban Village	M_ViC_TN_05	Buôn làng hiện nay nằm ở khu vực ngoại ô	0
Làng đô thị xanh thí điểm	The pilot Green Urban Village	M_ViC_TN_054	Có mối quan hệ mật thiết giữa con người và thiên nhiên	1
Làng đô thị xanh thí điểm	The pilot Green Urban Village	M_ViC_TN_06	Buôn làng hình thành từ lâu đời, trước lịch sử hình thành của đô thị	0
Làng đô thị xanh thí điểm	The pilot Green Urban Village	M_ViC_TN_09	Mỗi dân tộc bản địa có một truyền thống xây dựng buôn làng, nhà ở riêng	0
Làng đô thị xanh thí điểm	The pilot Green Urban Village	TQ_BT_019	Trong làng có xóm (một làng/ thôn có nhiều xóm, là một khu có nhiều nhả ở liền với nhau, có một đường chính và hai bên dân xóm làm nhà)	1
Làng đô thị xanh thí điểm	The pilot Green Urban Village	TQ_BT_020	Trong làng có ngõ (là một đơn vị của xóm, một xóm có thể gồm nhiều ngõ, là một hẻm của xóm, chỉ gồm những gia đình liền nhau nằm trong ngõ)	0
Làng đô thị xanh thí điểm	The pilot Green Urban Village	TQ_BT_03	Tổ chức nông thôn theo địa bàn cư trú: xóm, làng. Các thành viên của làng gắn bó bằng quan hệ sản xuất. Sự giúp đỡ, gắn bó lẫn nhau trên tinh thần tôn trọng, bình đẳng.	0
Làng đô thị xanh thí điểm	The pilot Green Urban Village	TQ_C_01	Được quản lý bền vững bởi cư dân địa phương	0
Làng đô thị xanh thí điểm	The pilot Green Urban Village	TQ_C_02	Sự tham gia của cộng đồng trong công tác quy hoạch và triển khai quy hoạch	0
Làng đô thị xanh thí điểm	The pilot Green Urban Village	TQ_C_03	Xem xét quan điểm, nguyện vọng và nhu cầu của các bên liên quan tại địa phương;	0
Làng đô thị xanh thí điểm	The pilot Green Urban Village	TQ_C_04	Đối thoại và tư vấn thiết kế phải toàn diện và sâu rộng.	0
Làng đô thị xanh thí điểm	The pilot Green Urban Village	TQ_C_05	Phải có các chương trình quản lý và bảo trì dài hạn, rõ ràng.	1
Làng đô thị xanh thí điểm	The pilot Green Urban Village	TQ_C_06	Tận dụng khả năng tạo dựng mạng lưới hỗ trợ lẫn nhau trong cộng đồng địa phương	0
Làng đô thị xanh thí điểm	The pilot Green Urban Village	TQ_C_07	Tính chất: Là phân khu đô thị thuộc quy hoạch chung; hình thành một khu vực sản xuất nông nghiệp - công nghệ cao, kết hợp khu ở và công trình công cộng; phát huy loại hình du lịch canh nông, đảm bảo yêu cầu bảo vệ tối đa đa dạng sinh học, địa hình, cảnh quan tự nhiên - văn hóa của địa điểm và giảm phát thải khí nhà kính, có cơ sở hạ tầng đồng bộ	1
Làng đô thị xanh thí điểm	The pilot Green Urban Village	TQ_C_08	Áp dụng quy trình quản lý, giám sát đầu tư và sau đầu tư thân thiện môi trường cho toàn bộ “Làng đô thị xanh”	1
Làng đô thị xanh thí điểm	The pilot Green Urban Village	TQ_EX_1	Giải quyết bài toán tái định cư và quy hoạch dân cư	1
Làng đô thị xanh thí điểm	The pilot Green Urban Village	TQ_EX_3	Tổ chức các buổi tham vấn công khai định kỳ để lấy ý kiến về hạ tầng xanh và du lịch canh nông	0
Làng đô thị xanh thí điểm	The pilot Green Urban Village	TQ_EX_4	Thiết lập mô hình quản lý làng đô thị đa tầng, kết hợp giữa quản lý hành chính nhà nước và mô hình tự quản của cộng đồng dân cư	0
Làng đô thị xanh thí điểm	The pilot Green Urban Village	TQ_EX_5	Xây dựng cơ chế quản lý làng đô thị linh hoạt, vừa đảm bảo tuân thủ khung pháp lý chung vừa duy trì các quy ước đặc thù phù hợp với bản sắc địa phương	0
Làng đô thị xanh thí điểm	The pilot Green Urban Village	TQ_EX_6	Xây dựng cơ chế quản lý đô thị linh hoạt, vừa đảm bảo tuân thủ khung pháp lý chung vừa duy trì các quy ước đặc thù phù hợp với bản sắc địa phương	0
Làng đô thị xanh thí điểm	The pilot Green Urban Village	TQ_ViC_010	Làng đô thị trực thuộc sự quản lý của chính quyền đô thị	1
Làng đô thị xanh thí điểm	The pilot Green Urban Village	TQ_ViC_011	Người dân có quyền sử dụng đất hợp pháp	1
Làng đô thị xanh thí điểm	The pilot Green Urban Village	TQ_ViC_025	Có liên quan mật thiết đến sự thay đổi về thể chế về quyền sở hữu và sử dụng đất của tập thể và cá nhân	0
Làng đô thị xanh thí điểm	The pilot Green Urban Village	TQ_ViC_033	Làng đô thị là một địa bàn đặc thù trong thành phố	1
Làng đô thị xanh thí điểm	The pilot Green Urban Village	TQ_ViC_06	Có tổ dân phố/ ban quản trị thôn	0
Làng đô thị xanh thí điểm	The pilot Green Urban Village	TQ_ViC_TN_03	Việc quy hoạch xây dựng buôn làng trong đô thị hầu như chưa có định hướng rõ ràng	0
Làng đô thị xanh thí điểm	The pilot Green Urban Village	TQ_ViC_TN_06	Thẩm quyền của Hội đồng già làng còn đặc biệt quan trọng đối với dân làng	0
Làng đô thị xanh thí điểm	The pilot Green Urban Village	TQ_ViC_TN_07	Địa phương quan tâm tái hiện và duy trì nhà rông, xem đây là cái hồn của buôn làng truyền thống	0
Làng đô thị xanh thí điểm	The pilot Green Urban Village	TQ_ViC_TN_08	Đối với buôn làng không có nhà rông, địa phương đã chủ trương xây dựng một nhà sinh hoạt cộng đồng	0
Làng đô thị xanh thí điểm	The pilot Green Urban Village	X_BT_011	Làng có hội văn nghệ giải trí	0
Làng đô thị xanh thí điểm	The pilot Green Urban Village	X_BT_017	Việc thờ cúng thần Thành hoàng là công việc chung của cả cộng đồng, cả cộng đồng tham gia vào việc cử hành nghi lễ.	0
Làng đô thị xanh thí điểm	The pilot Green Urban Village	X_BT_04	Tính cộng đồng và tính tự trị trong làng vừa có những hệ quả tốt và có những hậu quả xấu.	0
Làng đô thị xanh thí điểm	The pilot Green Urban Village	X_BT_06	Cư dân đã "di cư" nếp sống làng xã đến an cư lạc nghiệp	0
Làng đô thị xanh thí điểm	The pilot Green Urban Village	X_BT_07	Mối quan hệ họ hàng bà con giữa các thành viên trong làng	0
Làng đô thị xanh thí điểm	The pilot Green Urban Village	X_BT_08	Hội làng là một hình thức sinh hoạt văn hóa điển hình. Đây là một thứ hội cố định thường kỳ về mặt thời gian, huy động và liên quan trực tiếp đến tất cả thành viên trong cộng đồng, và tập trung ý nghĩa văn hóa	0
Làng đô thị xanh thí điểm	The pilot Green Urban Village	X_C_010	Tôn trọng và khơi dậy niềm tin vào cuộc sống của làng đô thị	1
Làng đô thị xanh thí điểm	The pilot Green Urban Village	X_C_011	Gìn giữ, bảo tồn, kế thừa và phát huy các giá trị văn hóa truyền thống trở thành những giá trị phi vật thể	1
Làng đô thị xanh thí điểm	The pilot Green Urban Village	X_C_02	Xã hội hòa nhập và có sự tham vấn cộng đồng	0
Làng đô thị xanh thí điểm	The pilot Green Urban Village	X_C_04	Xã hội đạt được một mức độ tự chủ	0
Làng đô thị xanh thí điểm	The pilot Green Urban Village	X_C_05	Cần giải quyết các mục tiêu và đặt ra mối quan tâm rộng hơn về khía cạnh xã hội.	0
Làng đô thị xanh thí điểm	The pilot Green Urban Village	X_C_06	Khuyến khích các hoạt động văn hóa đường phố trong đô thị	0
Làng đô thị xanh thí điểm	The pilot Green Urban Village	X_C_07	Cung cấp cho trẻ em khả năng tiếp cận các mạng lưới giáo dục, xã hội và việc làm.	0
Làng đô thị xanh thí điểm	The pilot Green Urban Village	X_C_08	Nhận ra vai trò xã hội quan trọng của trường tiểu học trong đời sống khu dân cư.	1
Làng đô thị xanh thí điểm	The pilot Green Urban Village	X_C_09	Lồng ghép giáo dục chính quy với cuộc sống hàng ngày của cộng đồng	0
Làng đô thị xanh thí điểm	The pilot Green Urban Village	X_EE_02	Cư dân làng đô thị đã thích nghi với môi trường đô thị	0
Làng đô thị xanh thí điểm	The pilot Green Urban Village	X_EE_03	Là một cộng đồng gắn kết chặt chẽ (giữa gia đình và cộng đồng dân cư)	0
Làng đô thị xanh thí điểm	The pilot Green Urban Village	X_EE_07	Cư dân có ý thức tích cực về việc duy trì bản sắc	0
Làng đô thị xanh thí điểm	The pilot Green Urban Village	X_EX_2	Bảo tồn và phát triển ngôn ngữ bản địa, khuyến khích sử dụng trong đời sống cộng đồng để gìn giữ bản sắc văn hóa	0
Làng đô thị xanh thí điểm	The pilot Green Urban Village	X_EX_3	Lồng ghép văn hóa bản địa vào không gian đô thị, tổ chức các hoạt động như lễ hội, chợ phiên và không gian sinh hoạt chung, tạo điều kiện giao lưu và hòa nhập giữa cư dân bản địa và cư dân mới	1
Làng đô thị xanh thí điểm	The pilot Green Urban Village	X_EX_4	Khuyến khích phát triển các làng nghề thủ công sử dụng nguyên liệu tự nhiên hoặc phụ phẩm nông nghiệp, kết hợp với du lịch canh nông để tạo sản phẩm nông nghiệp độc đáo	0
Làng đô thị xanh thí điểm	The pilot Green Urban Village	X_EX_5	Bảo tồn di sản văn hóa vật thể và phi vật thể, duy trì các công trình kiến trúc có giá trị lịch sử và văn hóa trong quy hoạch phát triển làng đô thị	1
Làng đô thị xanh thí điểm	The pilot Green Urban Village	X_EX_6	Xây dựng làng đô thị có bản sắc riêng, đảm bảo sự cạnh tranh về kinh tế và dịch vụ để duy trì sự phát triển bền vững	1
Làng đô thị xanh thí điểm	The pilot Green Urban Village	X_ViC_012	Là một khu định cư đã lâu đời	0
Làng đô thị xanh thí điểm	The pilot Green Urban Village	X_ViC_013	Trong thành phần cư dân có người bản địa	1
Làng đô thị xanh thí điểm	The pilot Green Urban Village	X_ViC_014	Trong thành phần cư dân có người di cư từ nông thôn	0
Làng đô thị xanh thí điểm	The pilot Green Urban Village	X_ViC_015	Trong thành phần cư dân có người di cư từ thành thị	0
Làng đô thị xanh thí điểm	The pilot Green Urban Village	X_ViC_018	Là nơi lưu giữ các giá trị văn hóa, nhân văn và có nhiều tiềm năng kinh tế đô thị	1
Làng đô thị xanh thí điểm	The pilot Green Urban Village	X_ViC_02	Có sự pha trộn giữa xã hội nông thôn và thành thị	1
Làng đô thị xanh thí điểm	The pilot Green Urban Village	X_ViC_024	Về mặt địa lý, làng đô thị nằm trong đô thị. Tuy nhiên, người dân vẫn duy trì các hoạt động truyền thống trong cuộc sống hàng ngày	0
Làng đô thị xanh thí điểm	The pilot Green Urban Village	X_ViC_025	Những khía cạnh xã hội tích cực hiện diện ở làng đô thị cũng là điều cần thiết trong việc thiết kế cộng đồng bền vững	0
Làng đô thị xanh thí điểm	The pilot Green Urban Village	X_ViC_029	Thể hiện mối quan hệ xã hội chặt chẽ, cung cấp mạng lưới hỗ trợ gần gũi và truyền thống giúp đỡ lẫn nhau, cùng với sự gắn bó và đoàn kết trong cộng đồng	0
Làng đô thị xanh thí điểm	The pilot Green Urban Village	X_ViC_035	Hầu hết các làng đô thị vẫn giữ được những giá trị cốt lõi giúp gắn kết cộng đồng thông qua các hoạt động cộng đồng được tổ chức trong các lễ hội làng	0
Làng đô thị xanh thí điểm	The pilot Green Urban Village	X_ViC_04	Các chuẩn mực xã hội truyền thống vẫn còn được lưu giữ	0
Làng đô thị xanh thí điểm	The pilot Green Urban Village	X_ViC_05	Đang trải qua nhiều sự chuyển đổi về bản sắc	1
Làng đô thị xanh thí điểm	The pilot Green Urban Village	X_ViC_06	Đang trải qua nhiều sự chuyển đổi về quan hệ xã hội	1
Làng đô thị xanh thí điểm	The pilot Green Urban Village	X_ViC_07	Đang trải qua nhiều sự chuyển đổi về phương thức tổ chức và quản lý	1
Làng đô thị xanh thí điểm	The pilot Green Urban Village	X_ViC_TN_01	Mỗi dân tộc bản địa đều có truyền thống văn hóa đặc sắc, nhiều phong tục tập quán, lễ hội dân gian	0
Làng đô thị xanh thí điểm	The pilot Green Urban Village	X_ViC_TN_010	Sự ảnh hưởng của người Kinh như quan niệm ở nhà trệt, xây dựng kiên cố đã trở nên phổ biến	0
Làng đô thị xanh thí điểm	The pilot Green Urban Village	X_ViC_TN_02	Phong tục tập quán truyền thống thường có giá trị di sản văn hóa phi vật thể	0
Làng đô thị xanh thí điểm	The pilot Green Urban Village	X_ViC_TN_03	Giá trị di sản văn hóa phi vật thể: không gian văn hóa cồng chiêng, nghệ thuật cồng chiêng	0
Làng đô thị xanh thí điểm	The pilot Green Urban Village	X_ViC_TN_04	Giá trị di sản văn hóa phi vật thể: Sử thi Tây Nguyên - văn hóa sử thi, trường ca, các loại hình văn hóa dân gian như văn học, dân ca, dân nhạc, lễ hội và các phong tục tập quán	0
Làng đô thị xanh thí điểm	The pilot Green Urban Village	X_ViC_TN_05	Giá trị di sản văn hóa phi vật thể: bản sắc văn hóa ẩm thực	0
Làng đô thị xanh thí điểm	The pilot Green Urban Village	X_ViC_TN_06	Giá trị di sản văn hóa phi vật thể: đồ dùng gia đình, công cụ sản xuất và nghề truyền thống	0
Làng đô thị xanh thí điểm	The pilot Green Urban Village	X_ViC_TN_08	Giá trị di sản văn hóa phi vật thể: văn hóa cổ truyền Tây Nguyên đọng lại trong nếp sống bình đẳng của cộng đồng dân cư với vai trò của già làng	0
Làng đô thị xanh thí điểm	The pilot Green Urban Village	X_ViC_TN_09	Giá trị di sản văn hóa phi vật thể: văn hóa cổ truyền Tây Nguyên đọng lại trong nghệ thuật tạo hình của tượng mồ, nhà rông, hoa văn trên vải và kiến trúc	0
