# Supplementary material for: (Re)defining urban villages and their potential in sustaining local authenticity: A case study of Da Lat, Viet Nam
Source: PLoS One. 2026 Apr 3;21(4):e0345741. doi: 10.1371/journal.pone.0345741 (PMC13048443; doi:10.1371/journal.pone.0345741)
Supplement: S4 File — (ZIP) [file pone.0345741.s010.zip]

Archive with 2 entries (2 files):
- S4_File.pdf
- S4_File.py
