# Supplementary material for: (Re)defining urban villages and their potential in sustaining local authenticity: A case study of Da Lat, Viet Nam
Source: PLoS One. 2026 Apr 3;21(4):e0345741. doi: 10.1371/journal.pone.0345741 (PMC13048443; doi:10.1371/journal.pone.0345741)
Supplement: S5 File — (ZIP) [file pone.0345741.s013.zip]

Archive with 32 entries (32 files):
- urban_development_boundary.dbf
- urban_development_boundary.prj
- urban_development_boundary.sbn
- urban_development_boundary.sbx
- urban_development_boundary.shp
- urban_development_boundary.shp.xml
- urban_development_boundary.shx
- village_point.cpg
- village_point.dbf
- village_point.prj
- village_point.sbn
- village_point.sbx
- village_point.shp
- village_point.shp.xml
- village_point.shx
- city_ruraldistrict_boundary.cpg
- city_ruraldistrict_boundary.dbf
- city_ruraldistrict_boundary.prj
- city_ruraldistrict_boundary.sbn
- city_ruraldistrict_boundary.sbx
- city_ruraldistrict_boundary.shp
- city_ruraldistrict_boundary.shp.xml
- city_ruraldistrict_boundary.shx
- commune_level_boundary.cpg
- commune_level_boundary.dbf
- commune_level_boundary.prj
- commune_level_boundary.sbn
- commune_level_boundary.sbx
- commune_level_boundary.shp
- commune_level_boundary.shp.xml
- commune_level_boundary.shx
- urban_development_boundary.cpg
