# Supplementary material for: (Re)defining urban villages and their potential in sustaining local authenticity: A case study of Da Lat, Viet Nam
Source: PLoS One. 2026 Apr 3;21(4):e0345741. doi: 10.1371/journal.pone.0345741 (PMC13048443; doi:10.1371/journal.pone.0345741)
Supplement: S5 File — (ZIP) [file pone.0345741.s013.zip › village_point.shp.xml]

<?xml version="1.0" encoding="UTF-8"?>
<metadata xml:lang="en"><Esri><CreaDate>20260319</CreaDate><CreaTime>10394600</CreaTime><ArcGISFormat>1.0</ArcGISFormat><SyncOnce>FALSE</SyncOnce><DataProperties><lineage><Process ToolSource="c:\program files (x86)\arcgis\desktop10.8\ArcToolbox\Toolboxes\Data Management Tools.tbx\CalculateField" Date="20250309" Time="104611">CalculateField "Lang nghe huyen\Làng nghề" TP_huyen "Duc Trong" VB #</Process><Process ToolSource="c:\program files (x86)\arcgis\desktop10.8\ArcToolbox\Toolboxes\Data Management Tools.tbx\CalculateField" Date="20250309" Time="104624">CalculateField "Lang nghe huyen\Làng nghề" TP_huyen "Lam Ha" VB #</Process><Process ToolSource="c:\program files (x86)\arcgis\desktop10.8\ArcToolbox\Toolboxes\Data Management Tools.tbx\CalculateField" Date="20250309" Time="104647">CalculateField "Lang nghe huyen\Làng nghề" TP_huyen "Don Duong" VB #</Process><Process ToolSource="c:\program files (x86)\arcgis\desktop10.8\ArcToolbox\Toolboxes\Data Management Tools.tbx\CalculateField" Date="20250309" Time="104745">CalculateField "Lang nghe huyen\Làng nghề" Category "Lang nghe" VB #</Process><Process ToolSource="c:\program files (x86)\arcgis\desktop10.8\ArcToolbox\Toolboxes\Data Management Tools.tbx\Merge" Date="20250309" Time="110708">Merge 'Lang nghe huyen\Làng nghề';'Lang nghe TT huyen\Làng nghề truyền thống';'Lam Ha buon lang ap\Buôn, làng, ấp';'Duc Trong HA gd12\Points';'Don Duong buon lang ap edit\Points';'Lac Duong buon lang ap\Points';'Da Lat Dinh lang dinh ap\Points';'Da Lat Lang ap\Points';'Da Lat Lang nghe\Points';LangDTX_thidiem "D:\TIEN SI\XU LY ARCMAP\DATA LANG AP\Merge village\Vil_merge.shp" "TP_huyen "TP_huyen" true true false 50 Text 0 0 ,First,#,Lang nghe huyen\Làng nghề,TP_huyen,-1,-1,Lang nghe TT huyen\Làng nghề truyền thống,TP_huyen,-1,-1,Lam Ha buon lang ap\Buôn, làng, ấp,TP_huyen,-1,-1,Duc Trong HA gd12\Points,TP_huyen,-1,-1,Don Duong buon lang ap edit\Points,TP_huyen,-1,-1,Lac Duong buon lang ap\Points,TP_huyen,-1,-1,Da Lat Dinh lang dinh ap\Points,TP_huyen,-1,-1,Da Lat Lang ap\Points,TP_huyen,-1,-1,Da Lat Lang nghe\Points,TP_huyen,-1,-1,LangDTX_thidiem,TP_huyen,-1,-1;Category "Category" true true false 50 Text 0 0 ,First,#,Lang nghe huyen\Làng nghề,Category,-1,-1,Lang nghe TT huyen\Làng nghề truyền thống,Category,-1,-1,Lam Ha buon lang ap\Buôn, làng, ấp,Category,-1,-1,Duc Trong HA gd12\Points,Category,-1,-1,Don Duong buon lang ap edit\Points,Category,-1,-1,Lac Duong buon lang ap\Points,Category,-1,-1,Da Lat Dinh lang dinh ap\Points,Category,-1,-1,Da Lat Lang ap\Points,Category,-1,-1,Da Lat Lang nghe\Points,Category,-1,-1,LangDTX_thidiem,Category,-1,-1;Name "Name" true true false 320 Text 0 0 ,First,#,Lang nghe huyen\Làng nghề,Name,-1,-1,Lang nghe TT huyen\Làng nghề truyền thống,Name,-1,-1,Lam Ha buon lang ap\Buôn, làng, ấp,Name,-1,-1,Duc Trong HA gd12\Points,Name,-1,-1,Don Duong buon lang ap edit\Points,Name,-1,-1,Lac Duong buon lang ap\Points,Name,-1,-1,Da Lat Dinh lang dinh ap\Points,Name,-1,-1,Da Lat Lang ap\Points,Name,-1,-1,Da Lat Lang nghe\Points,Name,-1,-1;FolderPath "FolderPath" true true false 320 Text 0 0 ,First,#,Lang nghe huyen\Làng nghề,FolderPath,-1,-1,Lang nghe TT huyen\Làng nghề truyền thống,FolderPath,-1,-1,Lam Ha buon lang ap\Buôn, làng, ấp,FolderPath,-1,-1,Duc Trong HA gd12\Points,FolderPath,-1,-1,Don Duong buon lang ap edit\Points,FolderPath,-1,-1,Lac Duong buon lang ap\Points,FolderPath,-1,-1,Da Lat Dinh lang dinh ap\Points,FolderPath,-1,-1,Da Lat Lang ap\Points,FolderPath,-1,-1,Da Lat Lang nghe\Points,FolderPath,-1,-1;SymbolID "SymbolID" true true false 4 Long 0 0 ,First,#,Lang nghe huyen\Làng nghề,SymbolID,-1,-1,Lang nghe TT huyen\Làng nghề truyền thống,SymbolID,-1,-1,Lam Ha buon lang ap\Buôn, làng, ấp,SymbolID,-1,-1,Duc Trong HA gd12\Points,SymbolID,-1,-1,Don Duong buon lang ap edit\Points,SymbolID,-1,-1,Lac Duong buon lang ap\Points,SymbolID,-1,-1,Da Lat Dinh lang dinh ap\Points,SymbolID,-1,-1,Da Lat Lang ap\Points,SymbolID,-1,-1,Da Lat Lang nghe\Points,SymbolID,-1,-1;AltMode "AltMode" true true false 2 Short 0 0 ,First,#,Lang nghe huyen\Làng nghề,AltMode,-1,-1,Lang nghe TT huyen\Làng nghề truyền thống,AltMode,-1,-1,Lam Ha buon lang ap\Buôn, làng, ấp,AltMode,-1,-1,Duc Trong HA gd12\Points,AltMode,-1,-1,Don Duong buon lang ap edit\Points,AltMode,-1,-1,Lac Duong buon lang ap\Points,AltMode,-1,-1,Da Lat Dinh lang dinh ap\Points,AltMode,-1,-1,Da Lat Lang ap\Points,AltMode,-1,-1,Da Lat Lang nghe\Points,AltMode,-1,-1;Base "Base" true true false 8 Double 0 0 ,First,#,Lang nghe huyen\Làng nghề,Base,-1,-1,Lang nghe TT huyen\Làng nghề truyền thống,Base,-1,-1,Lam Ha buon lang ap\Buôn, làng, ấp,Base,-1,-1,Duc Trong HA gd12\Points,Base,-1,-1,Don Duong buon lang ap edit\Points,Base,-1,-1,Lac Duong buon lang ap\Points,Base,-1,-1,Da Lat Dinh lang dinh ap\Points,Base,-1,-1,Da Lat Lang ap\Points,Base,-1,-1,Da Lat Lang nghe\Points,Base,-1,-1;Snippet "Snippet" true true false 268435455 Text 0 0 ,First,#,Lang nghe huyen\Làng nghề,Snippet,-1,-1,Lang nghe TT huyen\Làng nghề truyền thống,Snippet,-1,-1,Lam Ha buon lang ap\Buôn, làng, ấp,Snippet,-1,-1,Duc Trong HA gd12\Points,Snippet,-1,-1,Don Duong buon lang ap edit\Points,Snippet,-1,-1,Lac Duong buon lang ap\Points,Snippet,-1,-1,Da Lat Dinh lang dinh ap\Points,Snippet,-1,-1,Da Lat Lang ap\Points,Snippet,-1,-1,Da Lat Lang nghe\Points,Snippet,-1,-1;PopupInfo "PopupInfo" true true false 268435455 Text 0 0 ,First,#,Lang nghe huyen\Làng nghề,PopupInfo,-1,-1,Lang nghe TT huyen\Làng nghề truyền thống,PopupInfo,-1,-1,Lam Ha buon lang ap\Buôn, làng, ấp,PopupInfo,-1,-1,Duc Trong HA gd12\Points,PopupInfo,-1,-1,Don Duong buon lang ap edit\Points,PopupInfo,-1,-1,Lac Duong buon lang ap\Points,PopupInfo,-1,-1,Da Lat Dinh lang dinh ap\Points,PopupInfo,-1,-1,Da Lat Lang ap\Points,PopupInfo,-1,-1,Da Lat Lang nghe\Points,PopupInfo,-1,-1;HasLabel "HasLabel" true true false 2 Short 0 0 ,First,#,Lang nghe huyen\Làng nghề,HasLabel,-1,-1,Lang nghe TT huyen\Làng nghề truyền thống,HasLabel,-1,-1,Lam Ha buon lang ap\Buôn, làng, ấp,HasLabel,-1,-1,Duc Trong HA gd12\Points,HasLabel,-1,-1,Don Duong buon lang ap edit\Points,HasLabel,-1,-1,Lac Duong buon lang ap\Points,HasLabel,-1,-1,Da Lat Dinh lang dinh ap\Points,HasLabel,-1,-1,Da Lat Lang ap\Points,HasLabel,-1,-1,Da Lat Lang nghe\Points,HasLabel,-1,-1;LabelID "LabelID" true true false 4 Long 0 0 ,First,#,Lang nghe huyen\Làng nghề,LabelID,-1,-1,Lang nghe TT huyen\Làng nghề truyền thống,LabelID,-1,-1,Lam Ha buon lang ap\Buôn, làng, ấp,LabelID,-1,-1,Duc Trong HA gd12\Points,LabelID,-1,-1,Don Duong buon lang ap edit\Points,LabelID,-1,-1,Lac Duong buon lang ap\Points,LabelID,-1,-1,Da Lat Dinh lang dinh ap\Points,LabelID,-1,-1,Da Lat Lang ap\Points,LabelID,-1,-1,Da Lat Lang nghe\Points,LabelID,-1,-1;Id "Id" true true false 6 Long 0 6 ,First,#,LangDTX_thidiem,Id,-1,-1"</Process><Process ToolSource="c:\program files (x86)\arcgis\desktop10.8\ArcToolbox\Toolboxes\Data Management Tools.tbx\CalculateField" Date="20250309" Time="111101">CalculateField Vil_merge Name "Làng đô thị xanh tại xã Xuân Thọ" VB #</Process><Process ToolSource="c:\program files (x86)\arcgis\desktop10.8\ArcToolbox\Toolboxes\Data Management Tools.tbx\CalculateField" Date="20250309" Time="120640">CalculateField Vil_merge X_WGS1984 [X] VB #</Process><Process ToolSource="c:\program files (x86)\arcgis\desktop10.8\ArcToolbox\Toolboxes\Data Management Tools.tbx\CalculateField" Date="20250309" Time="120851">CalculateField Vil_merge X_WGS1984 [X] VB #</Process><Process ToolSource="c:\program files (x86)\arcgis\desktop10.8\ArcToolbox\Toolboxes\Data Management Tools.tbx\CalculateField" Date="20250309" Time="120917">CalculateField Vil_merge X_WGS1984 [X] VB #</Process><Process ToolSource="c:\program files (x86)\arcgis\desktop10.8\ArcToolbox\Toolboxes\Data Management Tools.tbx\CalculateField" Date="20250309" Time="121021">CalculateField Vil_merge Y_WGS1984 [Y] VB #</Process></lineage><itemProps><itemName Sync="TRUE">Vil_merge</itemName><imsContentType Sync="TRUE">002</imsContentType><itemSize Sync="TRUE">0.000</itemSize><itemLocation><linkage Sync="TRUE">file://\\DESKTOP-9BBTE9O\D$\TIEN SI\XU LY ARCMAP\DATA LANG AP\Merge village\Vil_merge.shp</linkage><protocol Sync="TRUE">Local Area Network</protocol></itemLocation></itemProps><coordRef><type Sync="TRUE">Geographic</type><geogcsn Sync="TRUE">GCS_WGS_1984</geogcsn><csUnits Sync="TRUE">Angular Unit: Degree (0.017453)</csUnits><peXml Sync="TRUE">&lt;GeographicCoordinateSystem xsi:type='typens:GeographicCoordinateSystem' xmlns:xsi='http://www.w3.org/2001/XMLSchema-instance' xmlns:xs='http://www.w3.org/2001/XMLSchema' xmlns:typens='http://www.esri.com/schemas/ArcGIS/10.8'&gt;&lt;WKT&gt;GEOGCS[&amp;quot;GCS_WGS_1984&amp;quot;,DATUM[&amp;quot;D_WGS_1984&amp;quot;,SPHEROID[&amp;quot;WGS_1984&amp;quot;,6378137.0,298.257223563]],PRIMEM[&amp;quot;Greenwich&amp;quot;,0.0],UNIT[&amp;quot;Degree&amp;quot;,0.0174532925199433],AUTHORITY[&amp;quot;EPSG&amp;quot;,4326]],VERTCS[&amp;quot;EGM96_Geoid&amp;quot;,VDATUM[&amp;quot;EGM96_Geoid&amp;quot;],PARAMETER[&amp;quot;Vertical_Shift&amp;quot;,0.0],PARAMETER[&amp;quot;Direction&amp;quot;,1.0],UNIT[&amp;quot;Meter&amp;quot;,1.0],AUTHORITY[&amp;quot;EPSG&amp;quot;,5773]]&lt;/WKT&gt;&lt;XOrigin&gt;-400&lt;/XOrigin&gt;&lt;YOrigin&gt;-400&lt;/YOrigin&gt;&lt;XYScale&gt;11258999068426.238&lt;/XYScale&gt;&lt;ZOrigin&gt;-100000&lt;/ZOrigin&gt;&lt;ZScale&gt;10000&lt;/ZScale&gt;&lt;MOrigin&gt;-100000&lt;/MOrigin&gt;&lt;MScale&gt;10000&lt;/MScale&gt;&lt;XYTolerance&gt;8.983152841195215e-09&lt;/XYTolerance&gt;&lt;ZTolerance&gt;0.001&lt;/ZTolerance&gt;&lt;MTolerance&gt;0.001&lt;/MTolerance&gt;&lt;HighPrecision&gt;true&lt;/HighPrecision&gt;&lt;LeftLongitude&gt;-180&lt;/LeftLongitude&gt;&lt;WKID&gt;4326&lt;/WKID&gt;&lt;LatestWKID&gt;4326&lt;/LatestWKID&gt;&lt;VCSWKID&gt;5773&lt;/VCSWKID&gt;&lt;LatestVCSWKID&gt;5773&lt;/LatestVCSWKID&gt;&lt;/GeographicCoordinateSystem&gt;</peXml></coordRef></DataProperties><SyncDate>20250309</SyncDate><SyncTime>11070600</SyncTime><ModDate>20250309</ModDate><ModTime>11070600</ModTime></Esri><dataIdInfo><envirDesc Sync="TRUE"> Version 6.2 (Build 9200) ; Esri ArcGIS 10.9.1.28388</envirDesc><dataLang><languageCode value="eng" Sync="TRUE"></languageCode><countryCode value="USA" Sync="TRUE"></countryCode></dataLang><idCitation><resTitle Sync="TRUE">Vil_merge</resTitle><presForm><PresFormCd value="005" Sync="TRUE"></PresFormCd></presForm></idCitation><spatRpType><SpatRepTypCd value="001" Sync="TRUE"></SpatRepTypCd></spatRpType></dataIdInfo><mdLang><languageCode value="eng" Sync="TRUE"></languageCode><countryCode value="USA" Sync="TRUE"></countryCode></mdLang><distInfo><distFormat><formatName Sync="TRUE">Shapefile</formatName></distFormat><distTranOps><transSize Sync="TRUE">0.000</transSize></distTranOps></distInfo><mdHrLv><ScopeCd value="005" Sync="TRUE"></ScopeCd></mdHrLv><mdHrLvName Sync="TRUE">dataset</mdHrLvName><refSysInfo><RefSystem><refSysID><identCode code="4326" Sync="TRUE"></identCode><idCodeSpace Sync="TRUE">EPSG</idCodeSpace><idVersion Sync="TRUE">6.2(3.0.1)</idVersion></refSysID></RefSystem></refSysInfo><spatRepInfo><VectSpatRep><geometObjs Name="Vil_merge"><geoObjTyp><GeoObjTypCd value="004" Sync="TRUE"></GeoObjTypCd></geoObjTyp><geoObjCnt Sync="TRUE">0</geoObjCnt></geometObjs><topLvl><TopoLevCd value="001" Sync="TRUE"></TopoLevCd></topLvl></VectSpatRep></spatRepInfo><spdoinfo><ptvctinf><esriterm Name="Vil_merge"><efeatyp Sync="TRUE">Simple</efeatyp><efeageom code="1" Sync="TRUE"></efeageom><esritopo Sync="TRUE">FALSE</esritopo><efeacnt Sync="TRUE">0</efeacnt><spindex Sync="TRUE">FALSE</spindex><linrefer Sync="TRUE">TRUE</linrefer></esriterm></ptvctinf></spdoinfo><eainfo><detailed Name="Vil_merge"><enttyp><enttypl Sync="TRUE">Vil_merge</enttypl><enttypt Sync="TRUE">Feature Class</enttypt><enttypc Sync="TRUE">0</enttypc></enttyp><attr><attrlabl Sync="TRUE">FID</attrlabl><attalias Sync="TRUE">FID</attalias><attrtype Sync="TRUE">OID</attrtype><attwidth Sync="TRUE">4</attwidth><atprecis Sync="TRUE">0</atprecis><attscale Sync="TRUE">0</attscale><attrdef Sync="TRUE">Internal feature number.</attrdef><attrdefs Sync="TRUE">Esri</attrdefs><attrdomv><udom Sync="TRUE">Sequential unique whole numbers that are automatically generated.</udom></attrdomv></attr><attr><attrlabl Sync="TRUE">Shape</attrlabl><attalias Sync="TRUE">Shape</attalias><attrtype Sync="TRUE">Geometry</attrtype><attwidth Sync="TRUE">0</attwidth><atprecis Sync="TRUE">0</atprecis><attscale Sync="TRUE">0</attscale><attrdef Sync="TRUE">Feature geometry.</attrdef><attrdefs Sync="TRUE">Esri</attrdefs><attrdomv><udom Sync="TRUE">Coordinates defining the features.</udom></attrdomv></attr><attr><attrlabl Sync="TRUE">Name</attrlabl><attalias Sync="TRUE">Name</attalias><attrtype Sync="TRUE">String</attrtype><attwidth Sync="TRUE">254</attwidth><atprecis Sync="TRUE">0</atprecis><attscale Sync="TRUE">0</attscale></attr><attr><attrlabl Sync="TRUE">FolderPath</attrlabl><attalias Sync="TRUE">FolderPath</attalias><attrtype Sync="TRUE">String</attrtype><attwidth Sync="TRUE">254</attwidth><atprecis Sync="TRUE">0</atprecis><attscale Sync="TRUE">0</attscale></attr><attr><attrlabl Sync="TRUE">SymbolID</attrlabl><attalias Sync="TRUE">SymbolID</attalias><attrtype Sync="TRUE">Integer</attrtype><attwidth Sync="TRUE">10</attwidth><atprecis Sync="TRUE">10</atprecis><attscale Sync="TRUE">0</attscale></attr><attr><attrlabl Sync="TRUE">AltMode</attrlabl><attalias Sync="TRUE">AltMode</attalias><attrtype Sync="TRUE">Integer</attrtype><attwidth Sync="TRUE">5</attwidth><atprecis Sync="TRUE">5</atprecis><attscale Sync="TRUE">0</attscale></attr><attr><attrlabl Sync="TRUE">Base</attrlabl><attalias Sync="TRUE">Base</attalias><attrtype Sync="TRUE">Double</attrtype><attwidth Sync="TRUE">19</attwidth><atprecis Sync="TRUE">0</atprecis><attscale Sync="TRUE">0</attscale></attr><attr><attrlabl Sync="TRUE">Snippet</attrlabl><attalias Sync="TRUE">Snippet</attalias><attrtype Sync="TRUE">String</attrtype><attwidth Sync="TRUE">254</attwidth><atprecis Sync="TRUE">0</atprecis><attscale Sync="TRUE">0</attscale></attr><attr><attrlabl Sync="TRUE">PopupInfo</attrlabl><attalias Sync="TRUE">PopupInfo</attalias><attrtype Sync="TRUE">String</attrtype><attwidth Sync="TRUE">254</attwidth><atprecis Sync="TRUE">0</atprecis><attscale Sync="TRUE">0</attscale></attr><attr><attrlabl Sync="TRUE">HasLabel</attrlabl><attalias Sync="TRUE">HasLabel</attalias><attrtype Sync="TRUE">Integer</attrtype><attwidth Sync="TRUE">5</attwidth><atprecis Sync="TRUE">5</atprecis><attscale Sync="TRUE">0</attscale></attr><attr><attrlabl Sync="TRUE">LabelID</attrlabl><attalias Sync="TRUE">LabelID</attalias><attrtype Sync="TRUE">Integer</attrtype><attwidth Sync="TRUE">10</attwidth><atprecis Sync="TRUE">10</atprecis><attscale Sync="TRUE">0</attscale></attr><attr><attrlabl Sync="TRUE">TP_huyen</attrlabl><attalias Sync="TRUE">TP_huyen</attalias><attrtype Sync="TRUE">String</attrtype><attwidth Sync="TRUE">50</attwidth><atprecis Sync="TRUE">0</atprecis><attscale Sync="TRUE">0</attscale></attr><attr><attrlabl Sync="TRUE">Category</attrlabl><attalias Sync="TRUE">Category</attalias><attrtype Sync="TRUE">String</attrtype><attwidth Sync="TRUE">50</attwidth><atprecis Sync="TRUE">0</atprecis><attscale Sync="TRUE">0</attscale></attr><attr><attrlabl Sync="TRUE">Id</attrlabl><attalias Sync="TRUE">Id</attalias><attrtype Sync="TRUE">Integer</attrtype><attwidth Sync="TRUE">6</attwidth><atprecis Sync="TRUE">6</atprecis><attscale Sync="TRUE">0</attscale></attr></detailed></eainfo><mdDateSt Sync="TRUE">20250309</mdDateSt></metadata>
