# Supplementary material for: (Re)defining urban villages and their potential in sustaining local authenticity: A case study of Da Lat, Viet Nam
Source: PLoS One. 2026 Apr 3;21(4):e0345741. doi: 10.1371/journal.pone.0345741 (PMC13048443; doi:10.1371/journal.pone.0345741)
Supplement: S5 File — (ZIP) [file pone.0345741.s013.zip › city_ruraldistrict_boundary.shp.xml]

<?xml version="1.0" encoding="UTF-8"?>
<metadata xml:lang="vi"><Esri><CreaDate>20260319</CreaDate><CreaTime>10333800</CreaTime><ArcGISFormat>1.0</ArcGISFormat><SyncOnce>FALSE</SyncOnce><DataProperties><itemProps><itemName Sync="TRUE">TPDLVVPC_ranhhuyen</itemName><imsContentType Sync="TRUE">002</imsContentType><itemSize Sync="TRUE">0.000</itemSize><itemLocation><linkage Sync="TRUE">file://\\DESKTOP-9BBTE9O\D$\TIEN SI\XU LY ARCMAP\ranh hanh chinh\TPDLVVPC_ranhhuyen.shp</linkage><protocol Sync="TRUE">Local Area Network</protocol></itemLocation></itemProps><coordRef><type Sync="TRUE">Geographic</type><geogcsn Sync="TRUE">GCS_WGS_1984</geogcsn><csUnits Sync="TRUE">Angular Unit: Degree (0.017453)</csUnits><peXml Sync="TRUE">&lt;GeographicCoordinateSystem xsi:type='typens:GeographicCoordinateSystem' xmlns:xsi='http://www.w3.org/2001/XMLSchema-instance' xmlns:xs='http://www.w3.org/2001/XMLSchema' xmlns:typens='http://www.esri.com/schemas/ArcGIS/10.8'&gt;&lt;WKT&gt;GEOGCS[&amp;quot;GCS_WGS_1984&amp;quot;,DATUM[&amp;quot;D_WGS_1984&amp;quot;,SPHEROID[&amp;quot;WGS_1984&amp;quot;,6378137.0,298.257223563]],PRIMEM[&amp;quot;Greenwich&amp;quot;,0.0],UNIT[&amp;quot;Degree&amp;quot;,0.0174532925199433],AUTHORITY[&amp;quot;EPSG&amp;quot;,4326]]&lt;/WKT&gt;&lt;XOrigin&gt;-400&lt;/XOrigin&gt;&lt;YOrigin&gt;-400&lt;/YOrigin&gt;&lt;XYScale&gt;11258999068426.238&lt;/XYScale&gt;&lt;ZOrigin&gt;-100000&lt;/ZOrigin&gt;&lt;ZScale&gt;10000&lt;/ZScale&gt;&lt;MOrigin&gt;-100000&lt;/MOrigin&gt;&lt;MScale&gt;10000&lt;/MScale&gt;&lt;XYTolerance&gt;8.983152841195215e-09&lt;/XYTolerance&gt;&lt;ZTolerance&gt;0.001&lt;/ZTolerance&gt;&lt;MTolerance&gt;0.001&lt;/MTolerance&gt;&lt;HighPrecision&gt;true&lt;/HighPrecision&gt;&lt;LeftLongitude&gt;-180&lt;/LeftLongitude&gt;&lt;WKID&gt;4326&lt;/WKID&gt;&lt;LatestWKID&gt;4326&lt;/LatestWKID&gt;&lt;/GeographicCoordinateSystem&gt;</peXml></coordRef><lineage><Process ToolSource="c:\program files (x86)\arcgis\desktop10.8\ArcToolbox\Toolboxes\Analysis Tools.tbx\Clip" Date="20240914" Time="140705">Clip gadm41_VNM_2 TPDLVVPCedited "D:\TIEN SI\XU LY ARCMAP\RANH HANH CHINH\TPDLVVPC_ranhhuyen.shp" #</Process></lineage></DataProperties><SyncDate>20240914</SyncDate><SyncTime>14070400</SyncTime><ModDate>20240914</ModDate><ModTime>14070400</ModTime></Esri><dataIdInfo><envirDesc Sync="TRUE"> Version 6.2 (Build 9200) ; Esri ArcGIS 10.9.1.28388</envirDesc><dataLang><languageCode value="vie" Sync="TRUE"></languageCode><countryCode value="VNM" Sync="TRUE"></countryCode></dataLang><idCitation><resTitle Sync="TRUE">TPDLVVPC_ranhhuyen</resTitle><presForm><PresFormCd value="005" Sync="TRUE"></PresFormCd></presForm></idCitation><spatRpType><SpatRepTypCd value="001" Sync="TRUE"></SpatRepTypCd></spatRpType></dataIdInfo><mdLang><languageCode value="vie" Sync="TRUE"></languageCode><countryCode value="VNM" Sync="TRUE"></countryCode></mdLang><mdChar><CharSetCd value="004" Sync="TRUE"></CharSetCd></mdChar><distInfo><distFormat><formatName Sync="TRUE">Shapefile</formatName></distFormat><distTranOps><transSize Sync="TRUE">0.000</transSize></distTranOps></distInfo><mdHrLv><ScopeCd value="005" Sync="TRUE"></ScopeCd></mdHrLv><mdHrLvName Sync="TRUE">dataset</mdHrLvName><refSysInfo><RefSystem><refSysID><identCode code="4326" Sync="TRUE"></identCode><idCodeSpace Sync="TRUE">EPSG</idCodeSpace><idVersion Sync="TRUE">6.2(3.0.1)</idVersion></refSysID></RefSystem></refSysInfo><spatRepInfo><VectSpatRep><geometObjs Name="TPDLVVPC_ranhhuyen"><geoObjTyp><GeoObjTypCd value="002" Sync="TRUE"></GeoObjTypCd></geoObjTyp><geoObjCnt Sync="TRUE">0</geoObjCnt></geometObjs><topLvl><TopoLevCd value="001" Sync="TRUE"></TopoLevCd></topLvl></VectSpatRep></spatRepInfo><spdoinfo><ptvctinf><esriterm Name="TPDLVVPC_ranhhuyen"><efeatyp Sync="TRUE">Simple</efeatyp><efeageom code="4" Sync="TRUE"></efeageom><esritopo Sync="TRUE">FALSE</esritopo><efeacnt Sync="TRUE">0</efeacnt><spindex Sync="TRUE">FALSE</spindex><linrefer Sync="TRUE">FALSE</linrefer></esriterm></ptvctinf></spdoinfo><eainfo><detailed Name="TPDLVVPC_ranhhuyen"><enttyp><enttypl Sync="TRUE">TPDLVVPC_ranhhuyen</enttypl><enttypt Sync="TRUE">Feature Class</enttypt><enttypc Sync="TRUE">0</enttypc></enttyp><attr><attrlabl Sync="TRUE">FID</attrlabl><attalias Sync="TRUE">FID</attalias><attrtype Sync="TRUE">OID</attrtype><attwidth Sync="TRUE">4</attwidth><atprecis Sync="TRUE">0</atprecis><attscale Sync="TRUE">0</attscale><attrdef Sync="TRUE">Internal feature number.</attrdef><attrdefs Sync="TRUE">Esri</attrdefs><attrdomv><udom Sync="TRUE">Sequential unique whole numbers that are automatically generated.</udom></attrdomv></attr><attr><attrlabl Sync="TRUE">Shape</attrlabl><attalias Sync="TRUE">Shape</attalias><attrtype Sync="TRUE">Geometry</attrtype><attwidth Sync="TRUE">0</attwidth><atprecis Sync="TRUE">0</atprecis><attscale Sync="TRUE">0</attscale><attrdef Sync="TRUE">Feature geometry.</attrdef><attrdefs Sync="TRUE">Esri</attrdefs><attrdomv><udom Sync="TRUE">Coordinates defining the features.</udom></attrdomv></attr><attr><attrlabl Sync="TRUE">GID_2</attrlabl><attalias Sync="TRUE">GID_2</attalias><attrtype Sync="TRUE">String</attrtype><attwidth Sync="TRUE">11</attwidth><atprecis Sync="TRUE">0</atprecis><attscale Sync="TRUE">0</attscale></attr><attr><attrlabl Sync="TRUE">GID_0</attrlabl><attalias Sync="TRUE">GID_0</attalias><attrtype Sync="TRUE">String</attrtype><attwidth Sync="TRUE">10</attwidth><atprecis Sync="TRUE">0</atprecis><attscale Sync="TRUE">0</attscale></attr><attr><attrlabl Sync="TRUE">COUNTRY</attrlabl><attalias Sync="TRUE">COUNTRY</attalias><attrtype Sync="TRUE">String</attrtype><attwidth Sync="TRUE">10</attwidth><atprecis Sync="TRUE">0</atprecis><attscale Sync="TRUE">0</attscale></attr><attr><attrlabl Sync="TRUE">GID_1</attrlabl><attalias Sync="TRUE">GID_1</attalias><attrtype Sync="TRUE">String</attrtype><attwidth Sync="TRUE">10</attwidth><atprecis Sync="TRUE">0</atprecis><attscale Sync="TRUE">0</attscale></attr><attr><attrlabl Sync="TRUE">NAME_1</attrlabl><attalias Sync="TRUE">NAME_1</attalias><attrtype Sync="TRUE">String</attrtype><attwidth Sync="TRUE">22</attwidth><atprecis Sync="TRUE">0</atprecis><attscale Sync="TRUE">0</attscale></attr><attr><attrlabl Sync="TRUE">NL_NAME_1</attrlabl><attalias Sync="TRUE">NL_NAME_1</attalias><attrtype Sync="TRUE">String</attrtype><attwidth Sync="TRUE">10</attwidth><atprecis Sync="TRUE">0</atprecis><attscale Sync="TRUE">0</attscale></attr><attr><attrlabl Sync="TRUE">NAME_2</attrlabl><attalias Sync="TRUE">NAME_2</attalias><attrtype Sync="TRUE">String</attrtype><attwidth Sync="TRUE">26</attwidth><atprecis Sync="TRUE">0</atprecis><attscale Sync="TRUE">0</attscale></attr><attr><attrlabl Sync="TRUE">VARNAME_2</attrlabl><attalias Sync="TRUE">VARNAME_2</attalias><attrtype Sync="TRUE">String</attrtype><attwidth Sync="TRUE">19</attwidth><atprecis Sync="TRUE">0</atprecis><attscale Sync="TRUE">0</attscale></attr><attr><attrlabl Sync="TRUE">NL_NAME_2</attrlabl><attalias Sync="TRUE">NL_NAME_2</attalias><attrtype Sync="TRUE">String</attrtype><attwidth Sync="TRUE">10</attwidth><atprecis Sync="TRUE">0</atprecis><attscale Sync="TRUE">0</attscale></attr><attr><attrlabl Sync="TRUE">TYPE_2</attrlabl><attalias Sync="TRUE">TYPE_2</attalias><attrtype Sync="TRUE">String</attrtype><attwidth Sync="TRUE">12</attwidth><atprecis Sync="TRUE">0</atprecis><attscale Sync="TRUE">0</attscale></attr><attr><attrlabl Sync="TRUE">ENGTYPE_2</attrlabl><attalias Sync="TRUE">ENGTYPE_2</attalias><attrtype Sync="TRUE">String</attrtype><attwidth Sync="TRUE">14</attwidth><atprecis Sync="TRUE">0</atprecis><attscale Sync="TRUE">0</attscale></attr><attr><attrlabl Sync="TRUE">CC_2</attrlabl><attalias Sync="TRUE">CC_2</attalias><attrtype Sync="TRUE">String</attrtype><attwidth Sync="TRUE">10</attwidth><atprecis Sync="TRUE">0</atprecis><attscale Sync="TRUE">0</attscale></attr><attr><attrlabl Sync="TRUE">HASC_2</attrlabl><attalias Sync="TRUE">HASC_2</attalias><attrtype Sync="TRUE">String</attrtype><attwidth Sync="TRUE">10</attwidth><atprecis Sync="TRUE">0</atprecis><attscale Sync="TRUE">0</attscale></attr></detailed></eainfo><mdDateSt Sync="TRUE">20240914</mdDateSt></metadata>
